# Supplementary material for: Revision of the termite family Rhinotermitidae (Isoptera) in New Guinea
Source: Zookeys. 2011 Nov 21;(148):55–103. doi: 10.3897/zookeys.148.1826 (PMC3264403; doi:10.3897/zookeys.148.1826)
Supplement: XML Treatment for Coptotermes [file zookeys.148.1826-treatment1.xml]

<!DOCTYPE tp:taxon-treatment
  PUBLIC "-//TaxonX//DTD Taxonomic Treatment Publishing DTD v0 20100105//EN" "tax-treatment-NSO.dtd">
<tp:taxon-treatment xmlns:tp="http://www.plazi.org/taxpub"><tp:treatment-meta><mixed-citation publication-type="journal"><person-group><name><surname>Bourguignon</surname><given-names>Thomas</given-names></name><name><surname>Roisin</surname><given-names>Yves</given-names></name></person-group><article-title>Revision of the termite family Rhinotermitidae (Isoptera) in New Guinea</article-title><source>Zookeys</source><day>21</day><month>11</month><year>2011</year><volume>2011</volume><issue>148</issue><fpage>55</fpage><lpage>103</lpage><pub-id pub-id-type="doi">10.3897/zookeys.148.1826</pub-id></mixed-citation></tp:treatment-meta><tp:nomenclature><label>Genus</label><tp:taxon-name>
                        <tp:taxon-name-part taxon-name-part-type="genus">Coptotermes</tp:taxon-name-part>
                        <object-id xmlns:xlink="http://www.w3.org/1999/xlink" xlink:type="simple">http://species-id.net/wiki/Coptotermes</object-id>
                    </tp:taxon-name><tp:taxon-authority>Wasmann, 1896</tp:taxon-authority><tp:nomenclature-citation-list><tp:nomenclature-citation><tp:taxon-name>Termes</tp:taxon-name><comment> (<italic><tp:taxon-name>Coptotermes</tp:taxon-name></italic>) <xref ref-type="bibr" rid="B71">Wasmann 1896</xref>: 629.</comment></tp:nomenclature-citation></tp:nomenclature-citation-list></tp:nomenclature><tp:treatment-sec sec-type="Type species"><title>Type species.</title><p><italic><tp:taxon-name>Termes gestroi</tp:taxon-name></italic> Wasmann, 1896, by monotypy.</p></tp:treatment-sec><tp:treatment-sec sec-type="Diagnosis"><title>Diagnosis.</title><p>Imago head circular, covered by many setae. Fontanelle indistinct and appearing as a small spot in the middle of the head. Large ocelli located above the eyes. Pronotum and abdomen densely hairy. Soldiers with pyriform head capsule, slightl<!--PageBreak-->y hairy. Fontanelle very large, directed forward, through which the latex-like secretion of the frontal gland is discharged. Labrum short, triangular-shaped. Mandibles narrow and elongated, curved at tip; right mandible without subsidiary teeth and serrations; left one with a basal tooth and serrations. Antennae with 12 to 16 articles.</p></tp:treatment-sec><tp:treatment-sec sec-type="Distribution"><title>Distribution.</title><p>The genus <italic><tp:taxon-name>Coptotermes</tp:taxon-name></italic> is broadly distributed, occurring in all tropical and subtropical regions. It comprises species adapted to all major biomes, from tropical rainforest to arid steppes and deserts. Nests are generally found in logs, in the heartwood of living trees, or underground (<xref ref-type="bibr" rid="B17">Emerson 1971</xref>). Several species, such as <italic><tp:taxon-name>Coptotermes formosanus</tp:taxon-name></italic>, are major pests of buildings (<xref ref-type="bibr" rid="B68">Su and Scheffrahn 2000</xref>).</p></tp:treatment-sec><ref-list><ref id="B71"><mixed-citation xmlns:xlink="http://www.w3.org/1999/xlink" xlink:type="simple"><person-group><name name-style="western"><surname>Wasmann</surname><given-names>E</given-names></name></person-group> (<year>1896</year>)<source> Viaggio di Leonardo Fea in Birmania e regione vicine LXXII. Neue Termitophilen und Termiten aus Indien. I-III. Annali del Museo Civico di Storia Naturale di Genova, Serie 2, 16: 613–630.</source></mixed-citation></ref><ref id="B17"><mixed-citation xmlns:xlink="http://www.w3.org/1999/xlink" xlink:type="simple"><person-group><name name-style="western"><surname>Emerson</surname><given-names>AE</given-names></name></person-group> (<year>1971</year>)<article-title> Tertiary fossil species of the Rhinotermitidae (Isoptera), phylogeny of genera, and reciprocal phylogeny of associated Flagellata (Protozoa) and the Staphylinidae (Coleoptera).</article-title><source>Bulletin of the American Museum of Natural History </source><volume>146</volume>: <fpage>243</fpage>-<lpage>304</lpage>.</mixed-citation></ref><ref id="B68"><mixed-citation xmlns:xlink="http://www.w3.org/1999/xlink" xlink:type="simple"><person-group><name name-style="western"><surname>Su</surname><given-names>N-Y</given-names></name><name name-style="western"><surname>Scheffrahn</surname><given-names>R</given-names></name></person-group> (<year>2000</year>)<article-title> Termites as pests of buildings.</article-title> In: <person-group><name name-style="western"><surname>Abe</surname><given-names>T</given-names></name><name name-style="western"><surname>Bignell</surname><given-names>DE</given-names></name><name name-style="western"><surname>Higashi</surname><given-names>M</given-names></name></person-group> (<role>Eds</role>). <issue-title>Termites: Evolution, Sociality, Symbioses, Ecology.</issue-title><source>Kluwer Academic Publishers, Dordrecht</source>: <fpage>437</fpage>-<lpage>453</lpage>.</mixed-citation></ref></ref-list></tp:taxon-treatment>
