# Supplementary material for: Revision of the termite family Rhinotermitidae (Isoptera) in New Guinea
Source: Zookeys. 2011 Nov 21;(148):55–103. doi: 10.3897/zookeys.148.1826 (PMC3264403; doi:10.3897/zookeys.148.1826)
Supplement: XML Treatment for Coptotermes elisae [file zookeys.148.1826-treatment2.xml]

<!DOCTYPE tp:taxon-treatment
  PUBLIC "-//TaxonX//DTD Taxonomic Treatment Publishing DTD v0 20100105//EN" "tax-treatment-NSO.dtd">
<tp:taxon-treatment xmlns:tp="http://www.plazi.org/taxpub"><tp:treatment-meta><mixed-citation publication-type="journal"><person-group><name><surname>Bourguignon</surname><given-names>Thomas</given-names></name><name><surname>Roisin</surname><given-names>Yves</given-names></name></person-group><article-title>Revision of the termite family Rhinotermitidae (Isoptera) in New Guinea</article-title><source>Zookeys</source><day>21</day><month>11</month><year>2011</year><volume>2011</volume><issue>148</issue><fpage>55</fpage><lpage>103</lpage><pub-id pub-id-type="doi">10.3897/zookeys.148.1826</pub-id></mixed-citation></tp:treatment-meta><tp:nomenclature><tp:taxon-name>
                        <tp:taxon-name-part taxon-name-part-type="genus">Coptotermes</tp:taxon-name-part>
                        <tp:taxon-name-part taxon-name-part-type="species">elisae</tp:taxon-name-part>
                        <object-id xmlns:xlink="http://www.w3.org/1999/xlink" xlink:type="simple">http://species-id.net/wiki/Coptotermes_elisae</object-id>
                    </tp:taxon-name><tp:taxon-authority>(Desneux, 1905)</tp:taxon-authority><xref ref-type="fig" rid="F2">Figs 5–9</xref><xref ref-type="fig" rid="F7">30</xref><tp:nomenclature-citation-list><tp:nomenclature-citation><tp:taxon-name>Termes</tp:taxon-name><comment> (<italic><tp:taxon-name>Coptotermes</tp:taxon-name></italic>) <italic>Elisae</italic><xref ref-type="bibr" rid="B11">Desneux 1905</xref>: 368.</comment></tp:nomenclature-citation><tp:nomenclature-citation><tp:taxon-name>Coptotermes Elisae</tp:taxon-name><comment> Desneux. <xref ref-type="bibr" rid="B37">Holmgren 1911a</xref>: 456.</comment></tp:nomenclature-citation><tp:nomenclature-citation><tp:taxon-name>Coptotermes hyaloapex</tp:taxon-name><comment><xref ref-type="bibr" rid="B37">Holmgren 1911a</xref>: 457 (synonymized by <xref ref-type="bibr" rid="B23">Gay 1963</xref>: 421–423).</comment></tp:nomenclature-citation></tp:nomenclature-citation-list></tp:nomenclature><tp:treatment-sec sec-type="Material examined"><title>Material examined.</title><p><bold>Syntypes:</bold> <bold>PAPUA NEW GUINEA:</bold> <bold>Morobe:</bold> Simbang, 12.ix.1898 (L. Biró), alates only (IRSNB). <bold>Other material.</bold> <bold>PAPUA NEW GUINEA: Madang:</bold> Laing Island, 28.xi.1978 (JMP), with queen and alate (#PNGT22); Laing Island, 11.vi.1987 (YR), with alates (#PNGT1101); Laing Island, 24.viii.1988 (YR), nest within fallen <italic><tp:taxon-name>Erythrina</tp:taxon-name></italic> tree (#PNGT1260); Manam Island, 23.vi.1981 (JMP), feeding on live tree (#PNGT101); Bogia–Josephstaal road, 10 km S Guam bridge, 26.vi.1984 (YR) (#PNGT711); Hansa Point, 22.viii.1984 (YR) (#PNGT785): Awar, 16.ix.1984 (YR) (#PNGT831); Tabele (Manam Island), 19.ix.1984 (YR), in decaying palm (#PNGT839); Sepen No.1, 01.iii.1988 (YR) (#PNGT1164); Baitabag, v.1999 and 17.x.1999 (L. Čižek) (#7, #15, J. Šobotník’s collection). <bold>Morobe:</bold> Sirasira, 14.v.1988 (YR) (#PNGT1213); Bulolo, 22.v.1987 (YR), in dead hoop pine (<italic><tp:taxon-name>Araucaria cunninghammi</tp:taxon-name></italic>) trunk on the ground (#PNGT1080); <bold>Central:</bold> Brown River forest, 15.xi.1962 (AE), from dead branch on forest floor (AMNH); Brown River, 21.xi.1962 (AE), from standing dead stump in forest (AMNH); 24 km NE Port Moresby, 23.xi.1962 (AE), covered galleries over large surface of live tree, with hole to heart wood (AMNH); Subitana plantation, 24.xi.1962 (AE), from standing dead rubber tree in mature grove (AMNH); Sogeri, 15.vii.1984 (YR), in dead liana along tree trunk in small patch of forest (#PNGT740); Sogeri, 23.iii.1985 (JMP &amp; YR) (#PNGT1005); <bold>Oro:</bold> Kokoda, 13.iii.1985 (JMP &amp; YR) (#PNGT952); Kokoda, 17.iii.1985 (JMP &amp; YR) (#PNGT981); Koiasi, 14.iii.1985 (JMP &amp; YR) (#PNGT959); <bold>New Ireland:</bold> Konos, 29.v.1984 (JMP &amp; YR) (#PNGT624); <bold>Sandaun:</bold> Yapsiei, 10.iii.1994 (YR &amp; ML) (#PNGT1733 &amp; 1734); <bold>Fly:</bold> Morehead, 25.iii.1989 (YR &amp; ML) (#PNGT1447); Wipim, 01.iv.1989 (YR &amp; ML) (#PNGT1509); Tabubil, 20.v.1990 (YR &amp; ML) (#PNGT1541); Lake Murray, 24.v.1990 (YR &amp; ML) (#PNGT1582); Lake Murray, <!--PageBreak-->25.v.1990 (YR &amp; ML), with queen (#PNGT1589); Nomad, 29.v.1990 (YR &amp; ML) (#PNGT1609); Nomad, 31.v.1990 (YR &amp; ML) (#PNGT1624); Nomad, 01.vi.1990 (YR &amp; ML) (#PNGT1637); <bold>Southern Highlands:</bold> Pimaga, alt. 950m, 18.x.1988 (YR) (#PNGT1316); <bold>INDONESIA:</bold> <bold>Papua:</bold> Road Nabire-Mapia km 43, 26.xi.1995 (YR) (#IRJT171); Road Nabire-Mapia km 62, 18.xi.1995 (YR) (#IRJT72, 73); Coa, 22.xi.1995 (YR) (#IRJT123); Kaimana, 23.xi.1995 (YR) (#IRJT140).</p><fig id="F2" position="float" orientation="portrait"><label>Figures 5–9.</label><caption><p><italic><tp:taxon-name>Coptotermes elisae</tp:taxon-name></italic>. Imago: <bold>5</bold> head and pronotum. Soldier: <bold>6</bold> left mandible; <bold>7</bold> right mandible; <bold>8</bold> pronotum; <bold>9</bold> head. Scale bars: <bold>5</bold>, <bold>9:</bold> 0.5mm; <bold>6</bold>, <bold>7</bold>, <bold>8:</bold> 0.2mm.</p></caption><graphic xmlns:xlink="http://www.w3.org/1999/xlink" xlink:href="ZooKeys-148-055-g002.jpg" position="float" orientation="portrait" xlink:type="simple"/></fig></tp:treatment-sec><tp:treatment-sec sec-type="Imago"><title>Imago.</title><p>(<xref ref-type="fig" rid="F2">Fig. 5</xref>).Head rounded and densely hairy. Large eyes. Pronotum wide and elongated, covered by numerous setae of medium and large size. Antennae with 20 to 22 articles. Measurements (mm) of 8 imagoes from the type colony and 4 imagoes from one other colony (between parentheses): TBL: 8.27–8.99 (7.81–8.12); HLC: 1.53–1.87 (1.48–1.62); HWE: 1.84–1.96 (1.79–1.81); PL: 1.04–1.12 (1.02–1.07) ; PW: 1.63–1.70 (1.59–1.61); FWL: n.a. (13–13.2); ED: 0.45–0.50 (0.45–0.5).</p></tp:treatment-sec><tp:treatment-sec sec-type="Soldier"><title>Soldier.</title><p>(<xref ref-type="fig" rid="F2">Figs 6–9</xref>).Soldiers of large size. Head rounded, covered by about 40 setae. Fontanelle large, with opening well visible from above. Antennae generally with<!--PageBreak--> 16 articles. Pronotum elongated, covered by about 70 setae mainly located on the edges. Mesonotum, metanotum and abdomen bearing plenty of setae. Mandibles with tips extremely curved. Measurements (mm) of 99 soldiers from 33 colonies: HLF: 1.11–1.47; HLL: 1.70–2.20; HW: 1.21–1.54; PL: 0.38–0.64; PW: 0.77–1.03; RML: 0.97–1.20; MPW: 0.30–0.49; T3L: 1.05–1.34.</p></tp:treatment-sec><tp:treatment-sec sec-type="Comparisons"><title>Comparisons.</title><p><italic><tp:taxon-name>Coptotermes elisae</tp:taxon-name></italic> can be distinguished from other New Guinean species by its large rounded head with fontanelle opening well visible from above, its strongly curved mandibles and elongated pronotum in the soldier caste.</p></tp:treatment-sec><tp:treatment-sec sec-type="Distribution"><title>Distribution.</title><p>(<xref ref-type="fig" rid="F7">Fig. 30</xref>).This species is widespread in New Guinean forests. It also occurs in New Ireland. It has also been reported from the following localities, but the relevant material was not examined: Bukaua (as <italic><tp:taxon-name>Coptotermes hyaloapex</tp:taxon-name></italic>: <xref ref-type="bibr" rid="B37">Holmgren 1911a</xref>), Popondetta (<xref ref-type="bibr" rid="B23">Gay 1963</xref>). According to <xref ref-type="bibr" rid="B21">Gathorne-Hardy (2004)</xref>, it is present from Peninsular Malaysia throughout Sundaland.</p></tp:treatment-sec><tp:treatment-sec sec-type="Termitophiles"><title>Termitophiles.</title><p><italic><tp:taxon-name>Coptophysa obesa</tp:taxon-name></italic> (<tp:taxon-name>Coleoptera</tp:taxon-name>: <tp:taxon-name>Staphylinidae</tp:taxon-name>) was found in colony #PNGT740 of this species in Sogeri (<xref ref-type="bibr" rid="B55">Roisin and Pasteels 1990</xref>).</p></tp:treatment-sec><tp:treatment-sec><!--Section generated to contain objects referenced in tp:taxon-treatment.--><fig id="F7" position="float" orientation="portrait"><label>Figure 30.</label><caption><p>Known distribution in New Guinea of: ✚ <italic><tp:taxon-name>Coptotermes elisae</tp:taxon-name></italic>; ∗ <italic><tp:taxon-name>Coptotermes grandiceps</tp:taxon-name></italic>. Arrow points to type locality.</p></caption><graphic xmlns:xlink="http://www.w3.org/1999/xlink" xlink:href="ZooKeys-148-055-g007.jpg" position="float" orientation="portrait" xlink:type="simple"/></fig></tp:treatment-sec><ref-list><ref id="B11"><mixed-citation xmlns:xlink="http://www.w3.org/1999/xlink" xlink:type="simple"><person-group><name name-style="western"><surname>Desneux</surname><given-names>J</given-names></name></person-group> (<year>1905</year>)<article-title> Isoptera of New Guinea collected by L. Biró.</article-title><source>Annales Historico-Naturales Musei Nationalis Hungarici </source><volume>3</volume>: <fpage>367</fpage>-<lpage>377</lpage>.</mixed-citation></ref><ref id="B37"><mixed-citation xmlns:xlink="http://www.w3.org/1999/xlink" xlink:type="simple"><person-group><name name-style="western"><surname>Holmgren</surname><given-names>N</given-names></name></person-group> (<year>1911a</year>)<article-title> Neu-Guinea-Termiten.</article-title><source>Mitteilungen aus dem Zoologischen Museum in Berlin </source><volume>5</volume>: <fpage>452</fpage>-<lpage>465</lpage>.</mixed-citation></ref><ref id="B23"><mixed-citation xmlns:xlink="http://www.w3.org/1999/xlink" xlink:type="simple"><person-group><name name-style="western"><surname>Gay</surname><given-names>FJ</given-names></name></person-group> (<year>1963</year>)<article-title> The synonymy, distribution, and biology of <italic>Coptotermes elisae</italic> (Desneux).</article-title><source>Pacific Insects </source><volume>5</volume>: <fpage>421</fpage>-<lpage>423</lpage>.</mixed-citation></ref><ref id="B21"><mixed-citation xmlns:xlink="http://www.w3.org/1999/xlink" xlink:type="simple"><person-group><name name-style="western"><surname>Gathorne-Hardy</surname><given-names>FJ</given-names></name></person-group> (<year>2004</year>)<article-title> The termites of Sundaland: a taxonomic review.</article-title><source>The Sarawak Museum Journal </source><volume>60</volume>: <fpage>89</fpage>-<lpage>133</lpage>.</mixed-citation></ref><ref id="B55"><mixed-citation xmlns:xlink="http://www.w3.org/1999/xlink" xlink:type="simple"><person-group><name name-style="western"><surname>Roisin</surname><given-names>Y</given-names></name><name name-style="western"><surname>Pasteels</surname><given-names>JM</given-names></name></person-group> (<year>1990</year>)<article-title> <italic>Coptophysa</italic> and <italic>Coptophysella</italic>, two new genera of physogastric termitophilous staphylinids associated with <italic>Coptotermes</italic> in Papua New Guinea (Coleoptera: Staphylinidae).</article-title><source>Bulletin de l’Institut Royal des Sciences Naturelles de Belgique (Entomologie) </source><volume>60</volume>: <fpage>179</fpage>-<lpage>184</lpage>.</mixed-citation></ref></ref-list></tp:taxon-treatment>
