# Supplementary material for: Revision of the termite family Rhinotermitidae (Isoptera) in New Guinea
Source: Zookeys. 2011 Nov 21;(148):55–103. doi: 10.3897/zookeys.148.1826 (PMC3264403; doi:10.3897/zookeys.148.1826)
Supplement: XML Treatment for Coptotermes remotus [file zookeys.148.1826-treatment3.xml]

<!DOCTYPE tp:taxon-treatment
  PUBLIC "-//TaxonX//DTD Taxonomic Treatment Publishing DTD v0 20100105//EN" "tax-treatment-NSO.dtd">
<tp:taxon-treatment xmlns:tp="http://www.plazi.org/taxpub"><tp:treatment-meta><mixed-citation publication-type="journal"><person-group><name><surname>Bourguignon</surname><given-names>Thomas</given-names></name><name><surname>Roisin</surname><given-names>Yves</given-names></name></person-group><article-title>Revision of the termite family Rhinotermitidae (Isoptera) in New Guinea</article-title><source>Zookeys</source><day>21</day><month>11</month><year>2011</year><volume>2011</volume><issue>148</issue><fpage>55</fpage><lpage>103</lpage><pub-id pub-id-type="doi">10.3897/zookeys.148.1826</pub-id></mixed-citation></tp:treatment-meta><tp:nomenclature><tp:taxon-name>
                        <tp:taxon-name-part taxon-name-part-type="genus">Coptotermes</tp:taxon-name-part>
                        <tp:taxon-name-part taxon-name-part-type="species">remotus</tp:taxon-name-part>
                        <object-id xmlns:xlink="http://www.w3.org/1999/xlink" xlink:type="simple">http://species-id.net/wiki/Coptotermes_remotus</object-id>
                    </tp:taxon-name><tp:taxon-authority>Hill, 1927</tp:taxon-authority><xref ref-type="fig" rid="F3">Figs 10–15</xref><xref ref-type="fig" rid="F8">31</xref><tp:nomenclature-citation-list><tp:nomenclature-citation><tp:taxon-name>Coptotermes remotus</tp:taxon-name><comment><xref ref-type="bibr" rid="B31">Hill 1927</xref>: 16.</comment></tp:nomenclature-citation></tp:nomenclature-citation-list></tp:nomenclature><tp:treatment-sec sec-type="Material examined"><title>Material examined.</title><p><bold>Syntypes:</bold> <bold>PAPUA NEW GUINEA: New Ireland:</bold> Kavieng (as Kaewieng), 4.x.1923 (H.G. Wallace) (NMVA T-18703, T-18704). <bold>Other material: PAPUA NEW GUINEA: Madang:</bold> Hansa Point, 08.vii.1984 (YR) (#PNGT719); Awar, 11.ix.1984 (YR) (#PNGT828); Nubia, 17.ii.1988 (YR) (#PNGT1154); Potsdam plantation, 22.xi.1988 (YR) (#PNGT1333); Hatzfeldhafen, 25.viii.1984 (YR) (#PNGT795); Baitabag, 17.x.1999 (L. Čižek) (#1, J. Šobotník’s collection);<bold>Sandaun:</bold> Yapsiei, 10–11.iii.1994 (YR &amp; ML) (#PNGT1735, 1744). <bold>Central:</bold> Sirinumu Dam, 7.iii.1985 (JMP &amp; YR) (#PNGT923); <bold>Fly:</bold> Lake Murray, 23.v.1990 (YR &amp; ML) (#PNGT1569). <bold>INDONESIA:</bold> <bold>Papua:</bold> Pusppenssat-IrJa, 13.xi.1995 (YR) (#IRJT6, 10, 12); Pusppenssat-IrJa, 19.xi.1995 (YR) (#IRJT84, 85); Pusppenssat-IrJa, 30.xi.1995 (YR) (#IRJT207); Road Nabire-Mapia km 43, 15.xi.1995 (YR) (#IRJT40, 41); Road Nabire-Mapia km 43, 26.xi.1995 (YR) (#IRJT169, 170); Road Nabire-Mapia km 62, 18.xi.1995 (YR) (#IRJT74, 75); Topo, 28.xi.1995 (YR) (#IRJT189); Sanoba, 29.xi.1995 (YR) (#IRJT195); Coa, 22.xi.1995 (YR) (#IRJT131): Kaimana, 23.xi.1995 (YR) (#IRJT141). <bold>Samples included with doubt: PAPUA NEW GUINEA:</bold> <bold>East Sepik:</bold> Koil Island, 17.vi.1981 (JMP) (#PNGT75); <bold>Madang:</bold> Hansa Point, 23.ix.1988 (YR) (#PNGT1281).</p><fig id="F3" position="float" orientation="portrait"><label>Figures 10–15.</label><caption><p><italic><tp:taxon-name>Coptotermes remotus</tp:taxon-name></italic>. Imago: <bold>10</bold> head; <bold>11</bold> pronotum. Soldier: <bold>12</bold> head; <bold>13</bold> pronotum; <bold>14</bold> left mandible; <bold>15</bold> right mandible. Scale bars: <bold>10</bold>, <bold>12:</bold> 0.5mm; <bold>11</bold>, <bold>13</bold>, <bold>14</bold>, <bold>15:</bold> 0.2mm.</p></caption><graphic xmlns:xlink="http://www.w3.org/1999/xlink" xlink:href="ZooKeys-148-055-g003.jpg" position="float" orientation="portrait" xlink:type="simple"/></fig></tp:treatment-sec><tp:treatment-sec sec-type="Imago"><title>Imago.</title><p>(<xref ref-type="fig" rid="F3">Figs 10–11</xref>).Head densely hairy. Pronotum with many medium and large setae. Antennae with 17 articles. Measurements (mm) of 6 imagoes from 1 colony: <!--PageBreak-->TBL: 5.75–6.39; HLC: 1.09–1.18; HWE: 1.30–1.38; PL: 0.57–0.73; PW: 0.97–1.08; FWL: 9.92–11.09; ED: 0.33–0.44.</p></tp:treatment-sec><tp:treatment-sec sec-type="Soldier"><title>Soldier.</title><p>(<xref ref-type="fig" rid="F3">Figs 12–15</xref>). Soldiers of small size. Head slightly longer than broad, covered by about 20 setae. Fontanelle with opening directed forward, not visible from above. Antennae generally with 14 articles, but occasionally with only 13 articles. Pronotum larger anteriorly than posteriorly, trapezoid-shaped, covered by about 50 setae. Mandibles with tips extremely curved. Right mandible with four serrations. Measurements (mm) of 5 soldiers from the type colony and 72 soldiers from 24 colonies (parentheses): HLF: 1.11–1.19 (1.01–1.29); HLL: 1.45–1.56 (1.23–1.63); HW: 1.00–1.04 (0.83–1.11); PL: 0.36–0.39 (0.29–0.46); PW: 0.67–0.70 (0.59–0.78); RML: 0.78–0.83 (0.69–0.85); MPW: 0.28–0.31 (0.26–0.38); T3L: 0.83–0.89 (0.68–0.99).</p></tp:treatment-sec><tp:treatment-sec sec-type="Comparisons"><title>Comparisons.</title><p>This species shows variation in size along its distribution range although no consistent characters allowed us to split it up. <italic><tp:taxon-name>Coptotermes remotus</tp:taxon-name></italic> most resembles the Australian species <italic><tp:taxon-name>Coptotermes lacteus</tp:taxon-name></italic> and the Malayan ones <italic><tp:taxon-name>Coptotermes bentongensis</tp:taxon-name></italic> and <italic><tp:taxon-name>Coptotermes sepangensis</tp:taxon-name></italic>. These last two species occur in sympatry and are morphologically undistinguishable, making them probable synonyms. Soldiers of <italic><tp:taxon-name>Coptotermes remotus</tp:taxon-name></italic> can be distinguished from other New Guinean species by their small size and mandibles curved at the tip.</p></tp:treatment-sec><tp:treatment-sec sec-type="Distribution"><title>Distribution.</title><p>This species, originally described from Kavieng, New Ireland, is widespread throughout New Guinean forests. It is abundant in the bird’s neck area of Indonesian Papua, but only a few specimens were collected from Papua New Guinea (<xref ref-type="fig" rid="F8">Fig. 31</xref>).</p><!--PageBreak--></tp:treatment-sec><tp:treatment-sec sec-type="Termitophiles"><title>Termitophiles.</title><p><italic><tp:taxon-name>Coptophysella pulposa</tp:taxon-name></italic> (<tp:taxon-name>Coleoptera</tp:taxon-name>: <tp:taxon-name>Staphylinidae</tp:taxon-name>) was found in colony #PNGT795 of this species in Hatzfeldthafen (<xref ref-type="bibr" rid="B55">Roisin and Pasteels 1990</xref>). A possibly new species of <italic><tp:taxon-name>Coptophysella</tp:taxon-name></italic> was also found in colony #IRJT12 in Pusppenssat–IrJa (new record).</p></tp:treatment-sec><tp:treatment-sec><!--Section generated to contain objects referenced in tp:taxon-treatment.--><fig id="F8" position="float" orientation="portrait"><label>Figure 31.</label><caption><p>Known distribution in New Guinea of: ∗ <italic><tp:taxon-name>Coptotermes gambrinus</tp:taxon-name></italic>; ✖ <italic><tp:taxon-name>Coptotermes pamuae</tp:taxon-name></italic>;  ■ <italic><tp:taxon-name>Coptotermes remotus</tp:taxon-name></italic>; □ doubtful samples of <italic><tp:taxon-name>Coptotermes remotus</tp:taxon-name></italic>. Arrows point to type localities.</p></caption><graphic xmlns:xlink="http://www.w3.org/1999/xlink" xlink:href="ZooKeys-148-055-g008.jpg" position="float" orientation="portrait" xlink:type="simple"/></fig></tp:treatment-sec><ref-list><ref id="B31"><mixed-citation xmlns:xlink="http://www.w3.org/1999/xlink" xlink:type="simple"><person-group><name name-style="western"><surname>Hill</surname><given-names>GF</given-names></name></person-group> (<year>1927</year>)<article-title> Termites from the Australian region – Part I.</article-title><source>Memoirs of the National Museum, Melbourne </source><volume>7</volume>: <fpage>5</fpage>-<lpage>120</lpage>.</mixed-citation></ref><ref id="B55"><mixed-citation xmlns:xlink="http://www.w3.org/1999/xlink" xlink:type="simple"><person-group><name name-style="western"><surname>Roisin</surname><given-names>Y</given-names></name><name name-style="western"><surname>Pasteels</surname><given-names>JM</given-names></name></person-group> (<year>1990</year>)<article-title> <italic>Coptophysa</italic> and <italic>Coptophysella</italic>, two new genera of physogastric termitophilous staphylinids associated with <italic>Coptotermes</italic> in Papua New Guinea (Coleoptera: Staphylinidae).</article-title><source>Bulletin de l’Institut Royal des Sciences Naturelles de Belgique (Entomologie) </source><volume>60</volume>: <fpage>179</fpage>-<lpage>184</lpage>.</mixed-citation></ref></ref-list></tp:taxon-treatment>
