# Supplementary material for: Revision of the termite family Rhinotermitidae (Isoptera) in New Guinea
Source: Zookeys. 2011 Nov 21;(148):55–103. doi: 10.3897/zookeys.148.1826 (PMC3264403; doi:10.3897/zookeys.148.1826)
Supplement: XML Treatment for Coptotermes grandiceps [file zookeys.148.1826-treatment4.xml]

<!DOCTYPE tp:taxon-treatment
  PUBLIC "-//TaxonX//DTD Taxonomic Treatment Publishing DTD v0 20100105//EN" "tax-treatment-NSO.dtd">
<tp:taxon-treatment xmlns:tp="http://www.plazi.org/taxpub"><tp:treatment-meta><mixed-citation publication-type="journal"><person-group><name><surname>Bourguignon</surname><given-names>Thomas</given-names></name><name><surname>Roisin</surname><given-names>Yves</given-names></name></person-group><article-title>Revision of the termite family Rhinotermitidae (Isoptera) in New Guinea</article-title><source>Zookeys</source><day>21</day><month>11</month><year>2011</year><volume>2011</volume><issue>148</issue><fpage>55</fpage><lpage>103</lpage><pub-id pub-id-type="doi">10.3897/zookeys.148.1826</pub-id></mixed-citation></tp:treatment-meta><tp:nomenclature><tp:taxon-name>
                        <tp:taxon-name-part taxon-name-part-type="genus">Coptotermes</tp:taxon-name-part>
                        <tp:taxon-name-part taxon-name-part-type="species">grandiceps</tp:taxon-name-part>
                        <object-id xmlns:xlink="http://www.w3.org/1999/xlink" xlink:type="simple">http://species-id.net/wiki/Coptotermes_grandiceps</object-id>
                    </tp:taxon-name><tp:taxon-authority>Snyder, 1925</tp:taxon-authority><xref ref-type="fig" rid="F4">Figs 16–21</xref><xref ref-type="fig" rid="F7">30</xref><tp:nomenclature-citation-list><tp:nomenclature-citation><tp:taxon-name>Coptotermes grandiceps</tp:taxon-name><comment><xref ref-type="bibr" rid="B64">Snyder 1925</xref>: 401.</comment></tp:nomenclature-citation><tp:nomenclature-citation><tp:taxon-name>Coptotermes solomonensis</tp:taxon-name><comment><xref ref-type="bibr" rid="B64">Snyder 1925</xref>: 403 (synonymised by <xref ref-type="bibr" rid="B34">Hill 1942</xref>: 153).</comment></tp:nomenclature-citation><tp:nomenclature-citation><tp:taxon-name>Coptotermes obiratus</tp:taxon-name><comment><xref ref-type="bibr" rid="B31">Hill 1927</xref>: 17, <bold>new synonymy.</bold></comment></tp:nomenclature-citation><tp:nomenclature-citation><tp:taxon-name>Coptotermes solomonensis</tp:taxon-name><comment><xref ref-type="bibr" rid="B31">Hill 1927</xref>: 19 (junior primary homonym of <italic><tp:taxon-name>Coptotermes solomonensis</tp:taxon-name></italic> Snyder; synonymised by <xref ref-type="bibr" rid="B34">Hill 1942</xref>: 153).</comment></tp:nomenclature-citation><tp:nomenclature-citation><tp:taxon-name>Coptotermes froggatti</tp:taxon-name><comment><xref ref-type="bibr" rid="B44">Light and Davis 1929</xref>: 62 (synonymised by <xref ref-type="bibr" rid="B34">Hill 1942</xref>: 153).</comment></tp:nomenclature-citation></tp:nomenclature-citation-list></tp:nomenclature><tp:treatment-sec sec-type="Material examined"><title>Material examined.</title><p><bold>Topotype:</bold> <bold>SOLOMON ISLANDS:</bold> Tulaghi (as Tulagi), iii.1933 (R.A. Lever) (AMNH). <bold>Holotype of <italic><tp:taxon-name>Coptotermes obiratus</tp:taxon-name></italic>:</bold><bold>PAPUA NEW GUINEA: Central:</bold> Waima, vii.1922 (G.F. Hill) (NMVA).</p></tp:treatment-sec><tp:treatment-sec sec-type="Other materials"><title>Other materials.</title><p><bold>PAPUA NEW GUINEA: Oro:</bold> Mambare River, 27.iv.1922 (G.F. Hill) (NMVA). <bold>Fly:</bold> Morehead, 25.iii.1989 (YR &amp; ML) (#PNGT1447); Wipim, 30.iii.1989 (YR &amp; ML) (#PNGT1488); Lake Murray, 22.v.1990 (YR &amp; ML) (#PNGT1561); Lake Murray, 25.v.1990 (YR &amp; ML) (#PNGT1594); Nomad, 31.v.1990 (YR &amp; ML) (#PNGT1627); Nomad, 02.vi.1990 (YR &amp; ML) (#PNGT1651); <bold>Central:</bold> Subitana plantation, 24.xi.1962 (AE), in stump of rubber tree (AMNH); Sirinumu Dam, 06.iii.1985 (JMP &amp; YR) (#PNGT916); Sirinumu Dam, 08.iii.1985 (JMP &amp; YR) (#PNGT929); Varirata National Park, 06.xii.1988 (YR &amp; Phille P. Daur) (#PNGT1346); <bold>National Capital:</bold> 2 km E Port Moresby,18.xi.1962 (AE), from log in dry eucalypt savanna (AMNH); 8 km E Port Moresby, 16.xi.1962 (AE), under log in eucalypt savanna (AMNH); 8 km E Port Moresby, 18.xi.1962 (AE), from dead log in ravine woods in savanna (AMNH); 10 km NW Port Moresby, 20.xi.1962 (AE), from log on ground in eucalypt savanna (AMNH); 19 km NW Port Moresby, 22.xi.1962 (AE), from fallen log in savanna (AMNH); <bold>INDONESIA: Papua:</bold> Pusppenssat-IrJa, 13.xi.1995 (YR) (#IRJT17).</p><fig id="F4" position="float" orientation="portrait"><label>Figures 16–21.</label><caption><p><italic><tp:taxon-name>Coptotermes grandiceps</tp:taxon-name></italic>. Imago: <bold>16</bold> head; <bold>17</bold> pronotum. Soldier: <bold>18</bold> head; <bold>19</bold> pronotum; <bold>20</bold> left mandible; <bold>21</bold> right mandible. Scale bars: <bold>16</bold>, <bold>17</bold>, <bold>18:</bold> 0.5mm; <bold>19</bold>, <bold>20</bold>, <bold>21:</bold> 0.2mm.</p></caption><graphic xmlns:xlink="http://www.w3.org/1999/xlink" xlink:href="ZooKeys-148-055-g004.jpg" position="float" orientation="portrait" xlink:type="simple"/></fig></tp:treatment-sec><tp:treatment-sec sec-type="New synonymy"><title>New synonymy.</title><p>In his revision of termites from Australia, <xref ref-type="bibr" rid="B34">Hill (1942)</xref> mentioned that soldiers of <italic><tp:taxon-name>Coptotermes grandiceps</tp:taxon-name></italic> and <italic><tp:taxon-name>Coptotermes obiratus</tp:taxon-name></italic> are morphologically indistinguishable, the two species being potential synonyms. After examining material of the two species, we reached the same conclusion and therefore consider <italic><tp:taxon-name>Coptotermes obiratus</tp:taxon-name></italic> as a junior synonym of <italic><tp:taxon-name>Coptotermes grandiceps</tp:taxon-name></italic>.</p></tp:treatment-sec><tp:treatment-sec sec-type="Imago"><title>Imago.</title><p>(<xref ref-type="fig" rid="F4">Figs 16–17</xref>).Head moderately hairy. Pronotum covered by many setae of medium size. Antennae with 20 articles. Measurements (mm) of 6 imagoes from one <!--PageBreak-->colony: TBL: 6.08–7.55; HLC: 1.19–1.27; HWE: 1.33–1.41; PL: 0.73–0.82; PW: 1.23–1.29; FWL: 9.97–10.61; ED: 0.31–0.42.</p></tp:treatment-sec><tp:treatment-sec sec-type="Soldier"><title>Soldier.</title><p>(<xref ref-type="fig" rid="F4">Figs 18–21</xref>). Soldiers of large size. Head elongated, larger posteriorly than anteriorly, covered by about 30 setae. Fontanelle narrow, with opening directed frontally, not visible from above. Antennae generally with 15 articles, sometimes with 14 articles. Pronotum wide, moderately long, covered by about 60 setae. Mandibles elongated, curved at tip. Measurements (mm) of holotype of <italic><tp:taxon-name>Coptotermes obiratus</tp:taxon-name></italic>, 1 soldier from the type colony of <italic><tp:taxon-name>Coptotermes grandiceps</tp:taxon-name></italic> [brackets], and27 soldiers from 9 colonies (parentheses): HLF: 1.53 [1.52] (1.21–1.44); HLL: 2.17 [2.19] (1.89–2.20); HW: 1.38 [1.31] (1.17–1.33); PL: 0.51 [0.50] (0.40–0.56); PW: 0.97 [0.95] (0.79–1.00); RML: 1.17 [1.24] (1.03–1.15); MPW: 0.48 [0.42] (0.31–0.46); T3L: 1.22 [n.a.] (1.07–1.21).</p></tp:treatment-sec><tp:treatment-sec sec-type="Comparisons"><title>Comparisons.</title><p>This species is closely allied to <italic><tp:taxon-name>Coptotermes pamuae</tp:taxon-name></italic> from which it can be distinguished by its larger soldiers with more curved mandibles.</p></tp:treatment-sec><tp:treatment-sec sec-type="Distribution"><title>Distribution.</title><p>(<xref ref-type="fig" rid="F7">Fig. 30</xref>). <italic><tp:taxon-name>Coptotermes grandiceps</tp:taxon-name></italic>, originally described from the Solomon Islands, occurs in southern New Guinea and the Papuan peninsula.</p></tp:treatment-sec><tp:treatment-sec><!--Section generated to contain objects referenced in tp:taxon-treatment.--><fig id="F7" position="float" orientation="portrait"><label>Figure 30.</label><caption><p>Known distribution in New Guinea of: ✚ <italic><tp:taxon-name>Coptotermes elisae</tp:taxon-name></italic>; ∗ <italic><tp:taxon-name>Coptotermes grandiceps</tp:taxon-name></italic>. Arrow points to type locality.</p></caption><graphic xmlns:xlink="http://www.w3.org/1999/xlink" xlink:href="ZooKeys-148-055-g007.jpg" position="float" orientation="portrait" xlink:type="simple"/></fig></tp:treatment-sec><ref-list><ref id="B64"><mixed-citation xmlns:xlink="http://www.w3.org/1999/xlink" xlink:type="simple"><person-group><name name-style="western"><surname>Snyder</surname><given-names>TE</given-names></name></person-group> (<year>1925</year>)<article-title> New termites from the Solomon Islands and Santa Cruz Archipelago.</article-title><source>Journal of the Washington Academy of Sciences </source><volume>15</volume>: <fpage>395</fpage>-<lpage>407</lpage>.</mixed-citation></ref><ref id="B34"><mixed-citation xmlns:xlink="http://www.w3.org/1999/xlink" xlink:type="simple"><person-group><name name-style="western"><surname>Hill</surname><given-names>GF</given-names></name></person-group> (<year>1942</year>)<source> Termites (Isoptera) from the Australian Region.</source><publisher-name>C.S.I.R.</publisher-name>, <publisher-loc>Melbourne</publisher-loc>, <lpage>479</lpage> pp.</mixed-citation></ref><ref id="B31"><mixed-citation xmlns:xlink="http://www.w3.org/1999/xlink" xlink:type="simple"><person-group><name name-style="western"><surname>Hill</surname><given-names>GF</given-names></name></person-group> (<year>1927</year>)<article-title> Termites from the Australian region – Part I.</article-title><source>Memoirs of the National Museum, Melbourne </source><volume>7</volume>: <fpage>5</fpage>-<lpage>120</lpage>.</mixed-citation></ref><ref id="B44"><mixed-citation xmlns:xlink="http://www.w3.org/1999/xlink" xlink:type="simple"><person-group><name name-style="western"><surname>Light</surname><given-names>SF</given-names></name><name name-style="western"><surname>Davis</surname><given-names>AC</given-names></name></person-group> (<year>1929</year>)<article-title> Two new species of <italic>Coptotermes</italic> Wasmann (Isoptera).</article-title><source>Proceedings of the Royal Society of Victoria </source><volume>42</volume>: <fpage>62</fpage>-<lpage>70</lpage>.</mixed-citation></ref></ref-list></tp:taxon-treatment>
