# Supplementary material for: Revision of the termite family Rhinotermitidae (Isoptera) in New Guinea
Source: Zookeys. 2011 Nov 21;(148):55–103. doi: 10.3897/zookeys.148.1826 (PMC3264403; doi:10.3897/zookeys.148.1826)
Supplement: XML Treatment for Coptotermes pamuae [file zookeys.148.1826-treatment5.xml]

<!DOCTYPE tp:taxon-treatment
  PUBLIC "-//TaxonX//DTD Taxonomic Treatment Publishing DTD v0 20100105//EN" "tax-treatment-NSO.dtd">
<tp:taxon-treatment xmlns:tp="http://www.plazi.org/taxpub"><tp:treatment-meta><mixed-citation publication-type="journal"><person-group><name><surname>Bourguignon</surname><given-names>Thomas</given-names></name><name><surname>Roisin</surname><given-names>Yves</given-names></name></person-group><article-title>Revision of the termite family Rhinotermitidae (Isoptera) in New Guinea</article-title><source>Zookeys</source><day>21</day><month>11</month><year>2011</year><volume>2011</volume><issue>148</issue><fpage>55</fpage><lpage>103</lpage><pub-id pub-id-type="doi">10.3897/zookeys.148.1826</pub-id></mixed-citation></tp:treatment-meta><tp:nomenclature><tp:taxon-name>
                        <tp:taxon-name-part taxon-name-part-type="genus">Coptotermes</tp:taxon-name-part>
                        <tp:taxon-name-part taxon-name-part-type="species">pamuae</tp:taxon-name-part>
                        <object-id xmlns:xlink="http://www.w3.org/1999/xlink" xlink:type="simple">http://species-id.net/wiki/Coptotermes_pamuae</object-id>
                    </tp:taxon-name><tp:taxon-authority>Snyder, 1925</tp:taxon-authority><xref ref-type="fig" rid="F5">Figs 22–25</xref><xref ref-type="fig" rid="F8">31</xref><tp:nomenclature-citation-list><tp:nomenclature-citation><tp:taxon-name>Coptotermes pamuae</tp:taxon-name><comment> Snyder, 1925: 402.</comment></tp:nomenclature-citation><!--PageBreak--><!--PageBreak--></tp:nomenclature-citation-list></tp:nomenclature><tp:treatment-sec sec-type="Material examined"><title>Material examined.</title><p><bold>Paratype soldier from type colony:</bold> <bold>SOLOMON ISLANDS:</bold> <bold>San Cristobal:</bold> Pamua, viii.1916 (W.M. Mann) (AMNH). <bold>PAPUA NEW GUINEA:</bold> <bold>National Capital:</bold> UPNG campus, 04.xii.1988 (YR) (#PNGT1338); <bold>Central:</bold> Varirata National Park, 06.xii.1988 (YR &amp; Phille P. Daur) (#PNGT1348); <bold>Fly:</bold> Morehead, 27.iii.1989 (YR &amp; ML) (#PNGT1466); Wipim, 30.iii.1989 (YR &amp; ML) (#PNGT1486).</p></tp:treatment-sec><tp:treatment-sec sec-type="Imago"><title>Imago.</title><p>Unknown.</p></tp:treatment-sec><tp:treatment-sec sec-type="Soldier"><title>Soldier.</title><p>(<xref ref-type="fig" rid="F5">Figs 22–25</xref>). Soldiers of medium size. Head elongated, egg-shaped, slightly larger posteriorly than anteriorly, covered by about 30 setae. Fontanelle narrow, with opening directed forward. Antennae generally with 13 articles, sometimes with 14 articles. Pronotum short and narrow, covered by about 40 setae. Mandibles elongated, slightly curved at tip. Measurements (mm) of 1 paratype and 12 soldiers from 4 colonies (parentheses): HLF: 1.28 (1.11–1.27); HLL: 1.70 (1.58–1.79); HW: 1.12 (1.00–1.10); PL: 0.41 (0.31–0.44); PW: 0.79 (0.63–0.74); RML: 0.77 (0.89–0.98); MPW: 0.37 (0.28–0.32); T3L: 0.82 (0.92–1.08).</p><fig id="F5" position="float" orientation="portrait"><label>Figures 22–25.</label><caption><p><italic><tp:taxon-name>Coptotermes pamuae</tp:taxon-name></italic>. Soldier: <bold>22</bold> head; <bold>23</bold> pronotum; <bold>24</bold> left mandible; <bold>25</bold> right mandible. Scale bars: <bold>2:2</bold> 0.5mm; <bold>23</bold>, <bold>24</bold>, <bold>25:</bold> 0.2mm.</p></caption><graphic xmlns:xlink="http://www.w3.org/1999/xlink" xlink:href="ZooKeys-148-055-g005.jpg" position="float" orientation="portrait" xlink:type="simple"/></fig></tp:treatment-sec><tp:treatment-sec sec-type="Comparisons"><title>Comparisons.</title><p>This species is closely related and imperfectly separated from <italic><tp:taxon-name>Coptotermes grandiceps</tp:taxon-name></italic>. However, the size and morphological differences between the two species are high enough to retain them as distinct taxa, even though some individuals cannot be unambiguously assigned. The same was already observed in the related Australian species <italic><tp:taxon-name>Coptotermes acinaciformis</tp:taxon-name></italic> Froggatt, which is believed to form a species complex (<xref ref-type="bibr" rid="B6">Brown et al. 1990</xref>). The main criteria differentiating <italic><tp:taxon-name>Coptotermes pamuae</tp:taxon-name></italic> from <italic><tp:taxon-name>Coptotermes grandiceps</tp:taxon-name></italic> are its smaller soldiers with less hairy pronotum and less curved mandibles.</p></tp:treatment-sec><tp:treatment-sec sec-type="Distribution"><title>Distribution.</title><p>(<xref ref-type="fig" rid="F8">Fig. 31</xref>). This species, originally described from the Solomon Islands, was only collected in southern Papua New Guinea (Fly savannas and the Port Moresby region).</p></tp:treatment-sec><tp:treatment-sec><!--Section generated to contain objects referenced in tp:taxon-treatment.--><fig id="F8" position="float" orientation="portrait"><label>Figure 31.</label><caption><p>Known distribution in New Guinea of: ∗ <italic><tp:taxon-name>Coptotermes gambrinus</tp:taxon-name></italic>; ✖ <italic><tp:taxon-name>Coptotermes pamuae</tp:taxon-name></italic>;  ■ <italic><tp:taxon-name>Coptotermes remotus</tp:taxon-name></italic>; □ doubtful samples of <italic><tp:taxon-name>Coptotermes remotus</tp:taxon-name></italic>. Arrows point to type localities.</p></caption><graphic xmlns:xlink="http://www.w3.org/1999/xlink" xlink:href="ZooKeys-148-055-g008.jpg" position="float" orientation="portrait" xlink:type="simple"/></fig></tp:treatment-sec><ref-list><ref id="B6"><mixed-citation xmlns:xlink="http://www.w3.org/1999/xlink" xlink:type="simple"><person-group><name name-style="western"><surname>Brown</surname><given-names>WV</given-names></name><name name-style="western"><surname>Watson</surname><given-names>JAL</given-names></name><name name-style="western"><surname>Carter</surname><given-names>FL</given-names></name><name name-style="western"><surname>Lacey</surname><given-names>MJ</given-names></name><name name-style="western"><surname>Barrett</surname><given-names>RA</given-names></name><name name-style="western"><surname>McDaniel</surname><given-names>CA</given-names></name></person-group> (<year>1990</year>)<article-title> Preliminary examination of cuticular hydrocarbons of worker termites as chemotaxonomic characters for some Australian species of <italic>Coptotermes</italic> (Isoptera: Rhinotermitidae).</article-title><source>Sociobiology </source><volume>16</volume>: <fpage>305</fpage>-<lpage>328</lpage>.</mixed-citation></ref></ref-list></tp:taxon-treatment>
