# Supplementary material for: Revision of the termite family Rhinotermitidae (Isoptera) in New Guinea
Source: Zookeys. 2011 Nov 21;(148):55–103. doi: 10.3897/zookeys.148.1826 (PMC3264403; doi:10.3897/zookeys.148.1826)
Supplement: XML Treatment for Coptotermes gambrinus [file zookeys.148.1826-treatment6.xml]

<!DOCTYPE tp:taxon-treatment
  PUBLIC "-//TaxonX//DTD Taxonomic Treatment Publishing DTD v0 20100105//EN" "tax-treatment-NSO.dtd">
<tp:taxon-treatment xmlns:tp="http://www.plazi.org/taxpub"><tp:treatment-meta><mixed-citation publication-type="journal"><person-group><name><surname>Bourguignon</surname><given-names>Thomas</given-names></name><name><surname>Roisin</surname><given-names>Yves</given-names></name></person-group><article-title>Revision of the termite family Rhinotermitidae (Isoptera) in New Guinea</article-title><source>Zookeys</source><day>21</day><month>11</month><year>2011</year><volume>2011</volume><issue>148</issue><fpage>55</fpage><lpage>103</lpage><pub-id pub-id-type="doi">10.3897/zookeys.148.1826</pub-id></mixed-citation></tp:treatment-meta><tp:nomenclature><tp:taxon-name>
                        <tp:taxon-name-part taxon-name-part-type="genus">Coptotermes</tp:taxon-name-part>
                        <tp:taxon-name-part taxon-name-part-type="species">gambrinus</tp:taxon-name-part>
                        <object-id xmlns:xlink="http://www.w3.org/1999/xlink" xlink:type="simple">urn:lsid:zoobank.org:act:8E27AAD1-29A7-471B-BD03-58F21AC53514</object-id>
                    		<object-id xmlns:xlink="http://www.w3.org/1999/xlink" xlink:type="simple">http://species-id.net/wiki/Coptotermes_gambrinus</object-id>
                    </tp:taxon-name><tp:taxon-status xmlns:xlink="http://www.w3.org/1999/xlink" xlink:type="simple">sp. n.</tp:taxon-status><xref ref-type="fig" rid="F6">Figs 26–29</xref><xref ref-type="fig" rid="F8">31</xref></tp:nomenclature><tp:treatment-sec sec-type="Holotype"><title>Holotype.</title><p><bold>Soldier: PAPUA NEW GUINEA: Morobe:</bold> Bulolo, 22.v.1987 (YR), from stump of klinkii pine (<italic><tp:taxon-name>Araucaria hunsteinii</tp:taxon-name></italic>) (#PNGT1077). <bold>Paratypes: PAPUA NEW GUINEA: Morobe:</bold> Soldiers and workers from same colony as holotype, same data (#PNGT1077); Mount Susu, 19.v.1988 (YR), in dead branch of klinkii pine on the ground (#PNGT1232); McAdam National Park, 20.v.1988 (YR) (#PNGT1238). <bold>Madang:</bold> Hatzfeldhafen, 23.ix.1984 (YR) (#PNGT847); <bold>Oro:</bold> Kokoda, 13.iii.1985 (JMP &amp; YR) (#PNGT950); Popondetta, 18.iii.1985 (JMP &amp; YR) (#PNGT986). <bold>Central:</bold> Sirinumu dam, 07.iii.1985 (JMP &amp; YR) (#PNGT918); Brown River, 21.iii.1985 (JMP &amp; YR) (#PNGT996); <bold>East New Britain:</bold> Warengoi, 19.v.1984 (JMP &amp; YR) (#PNGT562, 567).</p></tp:treatment-sec><tp:treatment-sec sec-type="Imago"><title>Imago.</title><p>unknown.</p></tp:treatment-sec><tp:treatment-sec sec-type="Soldier"><title>Soldier.</title><p>(<xref ref-type="fig" rid="F6">Figs 26–29</xref>). Soldiers of small size. Head twice broader posteriorly than anteriorly (at the level of mandibles), covered by about 10 setae. Antennae generally <!--PageBreak--><!--PageBreak-->with 15 articles. Pronotum covered by about 15 setae, slightly larger anteriorly than posteriorly. Mandibles very short, with apex almost not curved. Measurements (mm) of 30 soldiers from 10 colonies: HLF: 0.92–1.07; HLL: 1.22–1.48; HW: 0.82–0.98; PL: 0.27–0.41; PW: 0.50–0.70; RML: 0.56–0.74; MPW: 0.23–0.36; T3L: 0.75–0.88.</p><fig id="F6" position="float" orientation="portrait"><label>Figures 26–29.</label><caption><p><italic><tp:taxon-name>Coptotermes gambrinus</tp:taxon-name></italic>. Soldier: <bold>26</bold> head; <bold>27</bold> pronotum; <bold>28</bold> left mandible; <bold>29</bold> right mandible. Scale bars: <bold>26:</bold> 0.5mm <bold>27</bold>, <bold>28</bold>, <bold>29:</bold> 0.2mm.</p></caption><graphic xmlns:xlink="http://www.w3.org/1999/xlink" xlink:href="ZooKeys-148-055-g006.jpg" position="float" orientation="portrait" xlink:type="simple"/></fig><fig id="F7" position="float" orientation="portrait"><label>Figure 30.</label><caption><p>Known distribution in New Guinea of: ✚ <italic><tp:taxon-name>Coptotermes elisae</tp:taxon-name></italic>; ∗ <italic><tp:taxon-name>Coptotermes grandiceps</tp:taxon-name></italic>. Arrow points to type locality.</p></caption><graphic xmlns:xlink="http://www.w3.org/1999/xlink" xlink:href="ZooKeys-148-055-g007.jpg" position="float" orientation="portrait" xlink:type="simple"/></fig><fig id="F8" position="float" orientation="portrait"><label>Figure 31.</label><caption><p>Known distribution in New Guinea of: ∗ <italic><tp:taxon-name>Coptotermes gambrinus</tp:taxon-name></italic>; ✖ <italic><tp:taxon-name>Coptotermes pamuae</tp:taxon-name></italic>;  ■ <italic><tp:taxon-name>Coptotermes remotus</tp:taxon-name></italic>; □ doubtful samples of <italic><tp:taxon-name>Coptotermes remotus</tp:taxon-name></italic>. Arrows point to type localities.</p></caption><graphic xmlns:xlink="http://www.w3.org/1999/xlink" xlink:href="ZooKeys-148-055-g008.jpg" position="float" orientation="portrait" xlink:type="simple"/></fig></tp:treatment-sec><tp:treatment-sec sec-type="Comparisons"><title>Comparisons.</title><p>This species is allied to <italic><tp:taxon-name>Coptotermes remotus</tp:taxon-name></italic> from which it is easily recognisable by its shorter and less curved soldier mandible tips.</p></tp:treatment-sec><tp:treatment-sec sec-type="Distribution"><title>Distribution.</title><p>(<xref ref-type="fig" rid="F8">Fig. 31</xref>). This species occurs in Eastern New Guinea and in New Britain.</p></tp:treatment-sec><tp:treatment-sec sec-type="Etymology"><title>Etymology.</title><p>We named this species in honor of <italic><tp:taxon-name>Gambrinus</tp:taxon-name></italic>, a legendary character from Flanders, famous for enjoying life<!--PageBreak-->.</p></tp:treatment-sec></tp:taxon-treatment>
