# Supplementary material for: Revision of the termite family Rhinotermitidae (Isoptera) in New Guinea
Source: Zookeys. 2011 Nov 21;(148):55–103. doi: 10.3897/zookeys.148.1826 (PMC3264403; doi:10.3897/zookeys.148.1826)
Supplement: XML Treatment for Heterotermes [file zookeys.148.1826-treatment7.xml]

<!DOCTYPE tp:taxon-treatment
  PUBLIC "-//TaxonX//DTD Taxonomic Treatment Publishing DTD v0 20100105//EN" "tax-treatment-NSO.dtd">
<tp:taxon-treatment xmlns:tp="http://www.plazi.org/taxpub"><tp:treatment-meta><mixed-citation publication-type="journal"><person-group><name><surname>Bourguignon</surname><given-names>Thomas</given-names></name><name><surname>Roisin</surname><given-names>Yves</given-names></name></person-group><article-title>Revision of the termite family Rhinotermitidae (Isoptera) in New Guinea</article-title><source>Zookeys</source><day>21</day><month>11</month><year>2011</year><volume>2011</volume><issue>148</issue><fpage>55</fpage><lpage>103</lpage><pub-id pub-id-type="doi">10.3897/zookeys.148.1826</pub-id></mixed-citation></tp:treatment-meta><tp:nomenclature><label>Genus</label><tp:taxon-name>
                        <tp:taxon-name-part taxon-name-part-type="genus">Heterotermes</tp:taxon-name-part>
                        <object-id xmlns:xlink="http://www.w3.org/1999/xlink" xlink:type="simple">http://species-id.net/wiki/Genus_Heterotermes</object-id>
                    </tp:taxon-name><tp:taxon-authority>Froggatt, 1897</tp:taxon-authority><tp:nomenclature-citation-list><tp:nomenclature-citation><tp:taxon-name>Heterotermes</tp:taxon-name><comment><xref ref-type="bibr" rid="B19">Froggatt 1897</xref>: 518.</comment></tp:nomenclature-citation></tp:nomenclature-citation-list></tp:nomenclature><tp:treatment-sec sec-type="Type species"><title>Type species.</title><p><italic><tp:taxon-name>Heterotermes platycephalus</tp:taxon-name></italic> Froggatt, 1897, by monotypy.</p></tp:treatment-sec><tp:treatment-sec sec-type="Diagnosis"><title>Diagnosis.</title><p>Imago head roughly oval, narrower anteriorly than posteriorly. Fontanelle small, located in the middle of the head. Eyes small and flat. Ocelli situated in front of the head, before eyes. Antennae generally with 15 to 19 articles. Pronotum elongated, narrower than head. Soldier head long and narrow, rectangular-shaped. Fontanelle small, circular, situated forward. Labrum short to medium-sized, about half as long as mandibles. Mandibles sabre-shaped, slightly curved at tips. Left mandible with a tooth and some serrations at the base. Right mandible without basal tooth and serrations. Antennae with 13 to 18 articles.</p></tp:treatment-sec><tp:treatment-sec sec-type="Distribution"><title>Distribution.</title><p>Most species of <italic><tp:taxon-name>Heterotermes</tp:taxon-name></italic> are tropical (<xref ref-type="bibr" rid="B17">Emerson 1971</xref>). This genus was known from the Neotropics, northern Africa, Asia (from the Arabic peninsula to Indonesia), and Australia, occurring from humid forests to desert edges. Here, we extend its known distribution to southern New Guinea.</p></tp:treatment-sec><ref-list><ref id="B19"><mixed-citation xmlns:xlink="http://www.w3.org/1999/xlink" xlink:type="simple"><person-group><name name-style="western"><surname>Froggatt</surname><given-names>WW</given-names></name></person-group> (<year>1897</year>)<article-title> Australian Termitidae. Part II.</article-title><source>Proceedings of the Linnean Society of New South Wales </source><volume>21</volume>: <fpage>510</fpage>-<lpage>552</lpage>.</mixed-citation></ref><ref id="B17"><mixed-citation xmlns:xlink="http://www.w3.org/1999/xlink" xlink:type="simple"><person-group><name name-style="western"><surname>Emerson</surname><given-names>AE</given-names></name></person-group> (<year>1971</year>)<article-title> Tertiary fossil species of the Rhinotermitidae (Isoptera), phylogeny of genera, and reciprocal phylogeny of associated Flagellata (Protozoa) and the Staphylinidae (Coleoptera).</article-title><source>Bulletin of the American Museum of Natural History </source><volume>146</volume>: <fpage>243</fpage>-<lpage>304</lpage>.</mixed-citation></ref></ref-list></tp:taxon-treatment>
