# Supplementary material for: Revision of the termite family Rhinotermitidae (Isoptera) in New Guinea
Source: Zookeys. 2011 Nov 21;(148):55–103. doi: 10.3897/zookeys.148.1826 (PMC3264403; doi:10.3897/zookeys.148.1826)
Supplement: XML Treatment for Heterotermes vagus [file zookeys.148.1826-treatment8.xml]

<!DOCTYPE tp:taxon-treatment
  PUBLIC "-//TaxonX//DTD Taxonomic Treatment Publishing DTD v0 20100105//EN" "tax-treatment-NSO.dtd">
<tp:taxon-treatment xmlns:tp="http://www.plazi.org/taxpub"><tp:treatment-meta><mixed-citation publication-type="journal"><person-group><name><surname>Bourguignon</surname><given-names>Thomas</given-names></name><name><surname>Roisin</surname><given-names>Yves</given-names></name></person-group><article-title>Revision of the termite family Rhinotermitidae (Isoptera) in New Guinea</article-title><source>Zookeys</source><day>21</day><month>11</month><year>2011</year><volume>2011</volume><issue>148</issue><fpage>55</fpage><lpage>103</lpage><pub-id pub-id-type="doi">10.3897/zookeys.148.1826</pub-id></mixed-citation></tp:treatment-meta><tp:nomenclature><tp:taxon-name>
                        <tp:taxon-name-part taxon-name-part-type="genus">Heterotermes</tp:taxon-name-part>
                        <tp:taxon-name-part taxon-name-part-type="species">vagus</tp:taxon-name-part>
                        <object-id xmlns:xlink="http://www.w3.org/1999/xlink" xlink:type="simple">http://species-id.net/wiki/Heterotermes_vagus</object-id>
                    </tp:taxon-name><tp:taxon-authority>(Hill, 1927)</tp:taxon-authority><xref ref-type="fig" rid="F9">Figs 32–36</xref><xref ref-type="fig" rid="F11">44</xref><tp:nomenclature-citation-list><tp:nomenclature-citation><tp:taxon-name>Leucotermes vagus</tp:taxon-name><comment><xref ref-type="bibr" rid="B31">Hill 1927</xref>: 53–55.</comment></tp:nomenclature-citation><tp:nomenclature-citation><tp:taxon-name>Heterotermes vagus</tp:taxon-name><comment> (Hill). <xref ref-type="bibr" rid="B34">Hill 1942</xref>: 134–136.</comment></tp:nomenclature-citation><tp:nomenclature-citation><tp:taxon-name>Leucotermes venustus</tp:taxon-name><comment><xref ref-type="bibr" rid="B31">Hill 1927</xref>: 55. <bold>New synonymy.</bold></comment></tp:nomenclature-citation><tp:nomenclature-citation><tp:taxon-name>Heterotermes venustus</tp:taxon-name><comment> (Hill). <xref ref-type="bibr" rid="B34">Hill 1942</xref>: 131–134.</comment></tp:nomenclature-citation></tp:nomenclature-citation-list></tp:nomenclature><tp:treatment-sec sec-type="Material examined"><title>Material examined.</title><p><bold>Lectotype and paralectotype soldier: AUSTRALIA:</bold> <bold>Northern Territory:</bold> Darwin, 01.viii.1914 (G.F. Hill) (NMVA #T-10848, #T-18705) <bold>Lectotype of <italic><tp:taxon-name>Heterotermes venustus</tp:taxon-name></italic>:</bold> <bold>AUSTRALIA:</bold> <bold>Northern Territory:</bold> Stapleton, 4.xi.1914 (G.F. Hill) (NMVA #T-10850). <bold>Other material:</bold> <bold>PAPUA NEW GUINEA:</bold> <bold>Fly:</bold> Morehead, 23.iii.1989 (YR &amp; ML) (#PNGT1419, 1420, 1422); Morehead, 25.iii.1989 (YR &amp; ML) (#PNGT1441); Lake Murray, 25.v.1990 (YR &amp; ML) (#PNGT1588, 1597).</p></tp:treatment-sec><tp:treatment-sec sec-type="New synonymy"><title>New synonymy.</title><p><xref ref-type="bibr" rid="B34">Hill (1942)</xref> pointed out the similarity of <italic><tp:taxon-name>Heterotermes venustus</tp:taxon-name></italic> and <italic><tp:taxon-name>Heterotermes vagus</tp:taxon-name></italic>, but maintained both names arguing that <italic><tp:taxon-name>Heterotermes venustus</tp:taxon-name></italic> has a larger labrum and antennae with more articles. However, after comparing the type series of both species, we did not notice any difference in these characters, nor in any other morphological feature. For this reason, we consider these two species as synonyms and hereby give precedence to <italic><tp:taxon-name>Heterotermes vagus</tp:taxon-name></italic>.</p><fig id="F9" position="float" orientation="portrait"><label>Figures 32–36.</label><caption><p><italic><tp:taxon-name>Heterotermes vagus</tp:taxon-name></italic>. Soldier: <bold>32</bold> head in dorsal view; <bold>33</bold> head in lateral view; <bold>34</bold> pronotum; <bold>35</bold> left mandible; <bold>36</bold> right mandible. Scale bars: <bold>32</bold>, <bold>33:</bold> 0.5mm; <bold>34</bold>, <bold>35</bold>, <bold>36:</bold> 0.2mm.</p></caption><graphic xmlns:xlink="http://www.w3.org/1999/xlink" xlink:href="ZooKeys-148-055-g009.jpg" position="float" orientation="portrait" xlink:type="simple"/></fig></tp:treatment-sec><tp:treatment-sec sec-type="Imago"><title>Imago.</title><p>Unknown from New Guinea (see <xref ref-type="bibr" rid="B34">Hill 1942</xref> for further details).</p></tp:treatment-sec><tp:treatment-sec sec-type="Soldier"><title>Soldier.</title><p>(<xref ref-type="fig" rid="F9">Figs 32–36</xref>). Soldiers of small size. Head elongated, with a prominent hump at front, covered by plenty of short setae. Labrum elongated with sharp tip. Antennae generally with 13 articles. Pronotum short and narrow, covered by about 50 setae. Postmentum slightly narrow, without setae. Mandibles slightly curved at tips. Measurements (mm) of lectotype of <italic><tp:taxon-name>Heterotermes vagus</tp:taxon-name></italic>, lectotype of <italic><tp:taxon-name>Heterotermes venustus</tp:taxon-name></italic> [brackets] and 18 soldiers from 6 colonies (parentheses): HLC: 1.32 [1.43] (1.12–1.37); HLL: 1.75 [1.83] (1.48–1.76); HW: 0.80 [0.82] (0.74–0.83); PL: 0.40 [0.41] (0.32–0.50); PW: 0.55 [0.62] (0.49–0.60); RML: 0.92 [0.89] (0.80–0.93); MPW: 0.34 [0.31] (0.29–0.33); T3L: 0.65 [0.66] (0.54–0.66).</p></tp:treatment-sec><tp:treatment-sec sec-type="Distribution"><title>Distribution.</title><p>(<xref ref-type="fig" rid="F11">Fig. 44</xref>).This species was collected in Sourthern Papua New Guinea. It is also known from northernmost Queensland and Northern Territory (Australia) (<xref ref-type="bibr" rid="B72">Watson and Abbey 1993</xref>).</p></tp:treatment-sec><tp:treatment-sec><!--Section generated to contain objects referenced in tp:taxon-treatment.--><fig id="F11" position="float" orientation="portrait"><label>Figure 44.</label><caption><p>Known distribution in New Guinea of: ✖ <italic><tp:taxon-name>Heterotermes vagus</tp:taxon-name></italic>; ● <italic><tp:taxon-name>Heterotermes paradoxus</tp:taxon-name></italic>.</p></caption><graphic xmlns:xlink="http://www.w3.org/1999/xlink" xlink:href="ZooKeys-148-055-g011.jpg" position="float" orientation="portrait" xlink:type="simple"/></fig></tp:treatment-sec><ref-list><ref id="B31"><mixed-citation xmlns:xlink="http://www.w3.org/1999/xlink" xlink:type="simple"><person-group><name name-style="western"><surname>Hill</surname><given-names>GF</given-names></name></person-group> (<year>1927</year>)<article-title> Termites from the Australian region – Part I.</article-title><source>Memoirs of the National Museum, Melbourne </source><volume>7</volume>: <fpage>5</fpage>-<lpage>120</lpage>.</mixed-citation></ref><ref id="B34"><mixed-citation xmlns:xlink="http://www.w3.org/1999/xlink" xlink:type="simple"><person-group><name name-style="western"><surname>Hill</surname><given-names>GF</given-names></name></person-group> (<year>1942</year>)<source> Termites (Isoptera) from the Australian Region.</source><publisher-name>C.S.I.R.</publisher-name>, <publisher-loc>Melbourne</publisher-loc>, <lpage>479</lpage> pp.</mixed-citation></ref><ref id="B72"><mixed-citation xmlns:xlink="http://www.w3.org/1999/xlink" xlink:type="simple"><person-group><name name-style="western"><surname>Watson</surname><given-names>JAL</given-names></name><name name-style="western"><surname>Abbey</surname><given-names>HM</given-names></name></person-group> (<year>1993</year>)<source> Atlas of Australian Termites.</source><publisher-name>CSIRO Division of Entomology</publisher-name>, <publisher-loc>Canberra</publisher-loc>, <lpage>155</lpage> pp.doi: <ext-link ext-link-type="uri" xlink:href="http://dx.doi.org/10.1111/j.1365-3113.1989.tb00287.x" xlink:type="simple">10.1111/j.1365-3113.1989.tb00287.x</ext-link></mixed-citation></ref></ref-list></tp:taxon-treatment>
