# Supplementary material for: Revision of the termite family Rhinotermitidae (Isoptera) in New Guinea
Source: Zookeys. 2011 Nov 21;(148):55–103. doi: 10.3897/zookeys.148.1826 (PMC3264403; doi:10.3897/zookeys.148.1826)
Supplement: XML Treatment for Heterotermes paradoxus [file zookeys.148.1826-treatment9.xml]

<!DOCTYPE tp:taxon-treatment
  PUBLIC "-//TaxonX//DTD Taxonomic Treatment Publishing DTD v0 20100105//EN" "tax-treatment-NSO.dtd">
<tp:taxon-treatment xmlns:tp="http://www.plazi.org/taxpub"><tp:treatment-meta><mixed-citation publication-type="journal"><person-group><name><surname>Bourguignon</surname><given-names>Thomas</given-names></name><name><surname>Roisin</surname><given-names>Yves</given-names></name></person-group><article-title>Revision of the termite family Rhinotermitidae (Isoptera) in New Guinea</article-title><source>Zookeys</source><day>21</day><month>11</month><year>2011</year><volume>2011</volume><issue>148</issue><fpage>55</fpage><lpage>103</lpage><pub-id pub-id-type="doi">10.3897/zookeys.148.1826</pub-id></mixed-citation></tp:treatment-meta><tp:nomenclature><tp:taxon-name>
                        <tp:taxon-name-part taxon-name-part-type="genus">Heterotermes</tp:taxon-name-part>
                        <tp:taxon-name-part taxon-name-part-type="species">paradoxus</tp:taxon-name-part>
                        <object-id xmlns:xlink="http://www.w3.org/1999/xlink" xlink:type="simple">http://species-id.net/wiki/Heterotermes_paradoxus</object-id>
                    </tp:taxon-name><tp:taxon-authority>(Froggatt, 1898)</tp:taxon-authority><xref ref-type="fig" rid="F10">Figs 37</xref><xref ref-type="fig" rid="F11">44</xref><tp:nomenclature-citation-list><tp:nomenclature-citation><tp:taxon-name>Termes paradoxus</tp:taxon-name><comment> Froggatt, 1898: 728.</comment></tp:nomenclature-citation><tp:nomenclature-citation><tp:taxon-name>Heterotermes paradoxus</tp:taxon-name><comment> (Froggatt). <xref ref-type="bibr" rid="B32">Hill 1932</xref>: 146.<!--PageBreak--></comment></tp:nomenclature-citation></tp:nomenclature-citation-list></tp:nomenclature><tp:treatment-sec sec-type="Material examined"><title>Material examined.</title><p><bold>AUSTRALIA: Northern Territory:</bold> 37 km SE Newcastle Waters, 16.vi.1936 (coll. det. G.F. Hill) (ANIC #10–2186); <bold>Queensland:</bold> Weipa mission, 05.x.1957 (F.J. Gay &amp; J.H. Calaby) (ANIC #10–8659); <bold>PAPUA NEW GUINEA: Central:</bold> Sogeri, 14.vii.1984 (YR) (#PNGT731); Sogeri, 4.ii.1985 (YR) (#PNGT855); Sirinumu Dam, 6.iii.1985 (JMP &amp; YR) (#PNGT912); <bold>Fly:</bold> Morehead, 24.iii.1989 (YR &amp; ML) (#PNGT1431); Wipim, 29.iii.1989 (YR &amp; ML) (#PNGT1471); Wipim, 2.iv.1989 (YR &amp; ML) (#PNGT1517); Lake Murray, 22.v.1990 (YR &amp; ML) <!--PageBreak-->(#PNGT1562); Lake Murray, 24.v.1990 (YR &amp; ML) (#PNGT1577); Lake Murray, 25.v.1990 (YR &amp; ML) (#PNGT1590a,); Lake Murray, 27.v.1990 (YR &amp; ML) (#PNGT1598, 1606). <bold>INDONESIA: Papua:</bold> Kaimana, 21.xi.1995 (YR) (#IRJT104, 111, 112); Kaimana, 23.xi.1995 (YR) (#IRJT142), two samples with alates (#IRJT143, 144); Pusppenssat-IrJa, 26.xi.1995 (YR) (#IRJT166).</p><fig id="F10" position="float" orientation="portrait"><label>Figures 37–43.</label><caption><p><italic><tp:taxon-name>Heterotermes paradoxus</tp:taxon-name></italic>. Soldier: <bold>37</bold> head in dorsal view; <bold>38</bold> head in lateral view; <bold>39</bold> left mandible; <bold>40</bold> right mandible; <bold>43</bold> pronotum. Imago: <bold>41</bold> head; <bold>42</bold> pronotum. Scale bars: <bold>37</bold>, <bold>38:</bold> 1mm; <bold>41:</bold> 0.5mm; <bold>39</bold>, <bold>40</bold>, <bold>42</bold>, <bold>43:</bold> 0.2mm.</p></caption><graphic xmlns:xlink="http://www.w3.org/1999/xlink" xlink:href="ZooKeys-148-055-g010.jpg" position="float" orientation="portrait" xlink:type="simple"/></fig><fig id="F11" position="float" orientation="portrait"><label>Figure 44.</label><caption><p>Known distribution in New Guinea of: ✖ <italic><tp:taxon-name>Heterotermes vagus</tp:taxon-name></italic>; ● <italic><tp:taxon-name>Heterotermes paradoxus</tp:taxon-name></italic>.</p></caption><graphic xmlns:xlink="http://www.w3.org/1999/xlink" xlink:href="ZooKeys-148-055-g011.jpg" position="float" orientation="portrait" xlink:type="simple"/></fig></tp:treatment-sec><tp:treatment-sec sec-type="Imago"><title>Imago.</title><p>(<xref ref-type="fig" rid="F10">Figs 41–42</xref>).Head slightly elongated covered by several hundreds of setae. Pronotum elongated and moderately wide, covered by several hundreds of setae. Antennae generally with 18 articles, rarely with 17 articles. Eyes flat. Small ocelli in front of the eyes. Measurements (mm) of 12 imagoes from 1 colony: TBL: 5.16–6.31; HLC: 1.13–1.29; HWE: 0.98–1.14; PL: 0.59–0.64; PW: 0.76–0.85; FWL: 8.79–9.92; ED: 0.25–0.33.</p></tp:treatment-sec><tp:treatment-sec sec-type="Soldier"><title>Soldier.</title><p>(<xref ref-type="fig" rid="F10">Figs 37–40, 43</xref>) Soldiers of large size. Head elongated, slightly rounded in the corners, with a well developed hump at front. Labrum with rounded apex. Antennae with 16 or 17 articles. Pronotum elongated, covered by numerous setae. Mandibles elongated, sligthly curved at tip. Measurements (mm) of 55 soldiers from 19 colonies: HLC: 1.34–1.98; HLL: 1.63–2.40; HW: 0.86–1.16; PL: 0.39–0.60; PW: 0.62–0.87; RML: 1.03–1.34; MPW: 0.35–0.48; T3L: 0.70–0.93.</p></tp:treatment-sec><tp:treatment-sec sec-type="Comparisons"><title>Comparisons.</title><p>Morphological variation occurs along the distribution range of <italic><tp:taxon-name>Heterotermes paradoxus</tp:taxon-name></italic>, though it appears insufficient to recognize distinct species. <italic><tp:taxon-name>Heterotermes paradoxus</tp:taxon-name></italic> differs from <italic><tp:taxon-name>Heterotermes vagus</tp:taxon-name></italic> by the larger size of its soldiers, its less elongated labrum with rounded end and its antennae with 16 or 17 articles.</p></tp:treatment-sec><tp:treatment-sec sec-type="Distribution"><title>Distribution.</title><p>(<xref ref-type="fig" rid="F11">Fig. 44</xref>).This species is widespread in southern Papua New Guinea, and was found on both coasts of the “bird’s neck” in Indonesian Papua. It is also known from northern Australia, especially Queensland (Watson &amp; Abbey 1993). It occurs in savanna as well as in forest.</p></tp:treatment-sec><ref-list><ref id="B32"><mixed-citation xmlns:xlink="http://www.w3.org/1999/xlink" xlink:type="simple"><person-group><name name-style="western"><surname>Hill</surname><given-names>GF</given-names></name></person-group> (<year>1932</year>)<article-title> Australian termites (Isoptera). Biological notes and descriptions of new species.</article-title><source>Proceedings of the Royal Society of Victoria </source><volume>44</volume>: <fpage>134</fpage>-<lpage>154</lpage>.</mixed-citation></ref></ref-list></tp:taxon-treatment>
