# Supplementary material for: Revision of the termite family Rhinotermitidae (Isoptera) in New Guinea
Source: Zookeys. 2011 Nov 21;(148):55–103. doi: 10.3897/zookeys.148.1826 (PMC3264403; doi:10.3897/zookeys.148.1826)
Supplement: XML Treatment for Parrhinotermes [file zookeys.148.1826-treatment10.xml]

<!DOCTYPE tp:taxon-treatment
  PUBLIC "-//TaxonX//DTD Taxonomic Treatment Publishing DTD v0 20100105//EN" "tax-treatment-NSO.dtd">
<tp:taxon-treatment xmlns:tp="http://www.plazi.org/taxpub"><tp:treatment-meta><mixed-citation publication-type="journal"><person-group><name><surname>Bourguignon</surname><given-names>Thomas</given-names></name><name><surname>Roisin</surname><given-names>Yves</given-names></name></person-group><article-title>Revision of the termite family Rhinotermitidae (Isoptera) in New Guinea</article-title><source>Zookeys</source><day>21</day><month>11</month><year>2011</year><volume>2011</volume><issue>148</issue><fpage>55</fpage><lpage>103</lpage><pub-id pub-id-type="doi">10.3897/zookeys.148.1826</pub-id></mixed-citation></tp:treatment-meta><tp:nomenclature><label>Genus</label><tp:taxon-name>
                        <tp:taxon-name-part taxon-name-part-type="genus">Parrhinotermes</tp:taxon-name-part>
                        <object-id xmlns:xlink="http://www.w3.org/1999/xlink" xlink:type="simple">http://species-id.net/wiki/Parrhinotermes</object-id>
                    </tp:taxon-name><tp:taxon-authority>Holmgren, 1910</tp:taxon-authority><tp:nomenclature-citation-list><tp:nomenclature-citation><tp:taxon-name>Parrhinotermes</tp:taxon-name><comment><xref ref-type="bibr" rid="B35">Holmgren 1910a</xref>: 285.</comment></tp:nomenclature-citation></tp:nomenclature-citation-list></tp:nomenclature><tp:treatment-sec sec-type="Type species"><title>Type species.</title><p><italic><tp:taxon-name>Termes aequalis</tp:taxon-name></italic> Haviland, 1898, by monotypy (as <italic><tp:taxon-name>Termes aqualis</tp:taxon-name></italic>, incorrect spelling).</p></tp:treatment-sec><tp:treatment-sec sec-type="Diagnosis"><title>Diagnosis.</title><p>Imago head approximately circular, with fontanelle situated between eyes. Frons with a slightly visible groove. Labrum short, inclined downward, without groove. Antennae with 16 or 17 articles. Pronotum relatively short, generally of the same width or slightly narrower than head. Soldier head rectangular to ovoid. Frons and clypeus with a groove, from the narrow fontanelle to the beginning of the labrum. Labrum elongated, crossed by a groove in the middle, and garnished with an apical brush. Base of mandibles serrated. Left mandible with two subsidiary teeth. Right mandible with one subsidiary tooth. Antennae with 13 articles.<!--PageBreak--></p></tp:treatment-sec><tp:treatment-sec sec-type="Distribution"><title>Distribution.</title><p>This genus is known from the Oriental region, northeastern India, the Papuan region and northern Australia (in northern Queensland) (<xref ref-type="bibr" rid="B15">Emerson 1955</xref>, <xref ref-type="bibr" rid="B70">Tho 1992</xref>). It occurs in tropical rainforest where it nests in dead logs.</p></tp:treatment-sec><ref-list><ref id="B35"><mixed-citation xmlns:xlink="http://www.w3.org/1999/xlink" xlink:type="simple"><person-group><name name-style="western"><surname>Holmgren</surname><given-names>N</given-names></name></person-group> (<year>1910a</year>)<article-title> Das System der Termiten.</article-title><source>Zoologischer Anzeiger </source><volume>35</volume>: <fpage>284</fpage>-<lpage>286</lpage>.</mixed-citation></ref><ref id="B15"><mixed-citation xmlns:xlink="http://www.w3.org/1999/xlink" xlink:type="simple"><person-group><name name-style="western"><surname>Emerson</surname><given-names>AE</given-names></name></person-group> (<year>1955</year>)<article-title> Geographical origins and dispersions of termite genera.</article-title><source>Fieldiana Zoology </source><volume>37</volume>: <fpage>465</fpage>-<lpage>521</lpage>.</mixed-citation></ref><ref id="B70"><mixed-citation xmlns:xlink="http://www.w3.org/1999/xlink" xlink:type="simple"><person-group><name name-style="western"><surname>Tho</surname><given-names>YP</given-names></name></person-group> (<year>1992</year>)<article-title> Termites of Peninsular Malaysia. Forest Research Institute Malaysia.</article-title><source>Malayan Forest Records, Kepong, </source><volume>36</volume>: <fpage>1</fpage>-<lpage>224</lpage>.</mixed-citation></ref></ref-list></tp:taxon-treatment>
