# Supplementary material for: Revision of the termite family Rhinotermitidae (Isoptera) in New Guinea
Source: Zookeys. 2011 Nov 21;(148):55–103. doi: 10.3897/zookeys.148.1826 (PMC3264403; doi:10.3897/zookeys.148.1826)
Supplement: XML Treatment for Parrhinotermes browni [file zookeys.148.1826-treatment11.xml]

<!DOCTYPE tp:taxon-treatment
  PUBLIC "-//TaxonX//DTD Taxonomic Treatment Publishing DTD v0 20100105//EN" "tax-treatment-NSO.dtd">
<tp:taxon-treatment xmlns:tp="http://www.plazi.org/taxpub"><tp:treatment-meta><mixed-citation publication-type="journal"><person-group><name><surname>Bourguignon</surname><given-names>Thomas</given-names></name><name><surname>Roisin</surname><given-names>Yves</given-names></name></person-group><article-title>Revision of the termite family Rhinotermitidae (Isoptera) in New Guinea</article-title><source>Zookeys</source><day>21</day><month>11</month><year>2011</year><volume>2011</volume><issue>148</issue><fpage>55</fpage><lpage>103</lpage><pub-id pub-id-type="doi">10.3897/zookeys.148.1826</pub-id></mixed-citation></tp:treatment-meta><tp:nomenclature><tp:taxon-name>
                        <tp:taxon-name-part taxon-name-part-type="genus">Parrhinotermes</tp:taxon-name-part>
                        <tp:taxon-name-part taxon-name-part-type="species">browni</tp:taxon-name-part>
                        <object-id xmlns:xlink="http://www.w3.org/1999/xlink" xlink:type="simple">http://species-id.net/wiki/Parrhinotermes_browni</object-id>
                    </tp:taxon-name><tp:taxon-authority>(Harris, 1958)</tp:taxon-authority><xref ref-type="fig" rid="F12">Figs 45–49</xref><xref ref-type="fig" rid="F14">55</xref><tp:nomenclature-citation-list><tp:nomenclature-citation><tp:taxon-name>Schedorhinotermes browni</tp:taxon-name><comment><xref ref-type="bibr" rid="B27">Harris 1958</xref>: 59.</comment></tp:nomenclature-citation><tp:nomenclature-citation><tp:taxon-name>Parrhinotermes browni</tp:taxon-name><comment> (Harris): <xref ref-type="bibr" rid="B52">Roisin 1988a</xref>: 22.</comment></tp:nomenclature-citation></tp:nomenclature-citation-list></tp:nomenclature><tp:treatment-sec sec-type="Material examined"><title>Material examined.</title><p><bold>Paratypes, soldiers and workers:</bold> <bold>SOLOMON ISLANDS: Guadalcanal:</bold> Gold Ridge, 22.iii.1955 (E.S. Brown) (Brit. Mus. 1957–137, BMNH). <bold>Other material: PAPUA NEW GUINEA:</bold> <bold>East Sepik:</bold> Tsenap, 18.v.1929 (K.P. Schmidt), from log on ground (AMNH); <bold>Madang:</bold> Yagaum Hospital, 07.iv.1983 (YR) (#PNGT303, 306); Yagaum Hospital, 13.v.1983 (YR) (#PNGT340, 341); Bunapae, 18.ii.1984 (YR) (#PNGT546); Bunapae, 12.vi.1984 (YR) (#PNGT681); Guam bridge, 09.viii.1984 (YR), with royal pair (#PNGT782); Guam bridge, 12.ii.1985 (JMP &amp; YR), with royal pair (#PNGT867); Guam bridge, 9.vi.1986 (YR), large colony with royal pair in rotten wood (#PNGT1023), and small sample (#PNGT1024); Sepen No.1, 29.vi.1986 (YR) (#PNGT1031); Hatzfeldthafen, 22.viii.1987 (YR), with primary king and ergatoid queen (#PNGT1130); Braham mission, 06.v.1988 (YR) (#PNGT1204); Wanuma, 05.viii.1969 (R. Zweifel) (AMNH); <bold>Morobe:</bold> Busu River, 17.xii.1962 (AE) (AMNH); 18 mi W Lae, 28.xi.1962 (AE), nest with royal pair in <!--PageBreak-->large log on forest floor (AMNH); Bulolo, 22.v.1987 (YR), in hoop pine (<italic><tp:taxon-name>Araucaria cunninghamii</tp:taxon-name></italic>) plantation (#PNGT1081); McAdam National Park, 20.v.1988 (YR) (#PNGT1236); <bold>Sandaun:</bold> Yapsiei, 11.iii.1994 (YR &amp; ML) (#PNGT1742); Yapsiei, 12.iii.1994 (YR &amp; ML), in standing dead wood, with alates (#PNGT1751); <bold>Central:</bold> Subitana plantation, xi.1962 (AE) (AMNH). <bold>INDONESIA: Papua:</bold> Pusppenssat-IrJa, 13.xi.1995 (YR) (#IRJT7, 9); Pusppenssat-IrJa, 14.xi.1995 (YR) (#IRJT28); Pusppenssat-IrJa, 15.xi.1995 (YR) (#IRJT39); Pusppenssat-IrJa, 29.xi.1995 (YR) (#IRJT203); road Nabire-Mapia km 43, 26.xi.1995 (YR) (#IRJT167).</p><fig id="F12" position="float" orientation="portrait"><label>Figures 45–49.</label><caption><p><italic><tp:taxon-name>Parrhinotermes browni</tp:taxon-name></italic>. Imago: <bold>45</bold> head. Soldier: <bold>46</bold> head in dorsal view; <bold>47</bold> head in ventral view; <bold>48</bold> left mandible; <bold>49</bold> right mandible. Scale bars: <bold>45</bold>, <bold>46</bold>, <bold>47:</bold> 0.5mm <bold>48</bold>, <bold>49:</bold> 0.2mm.</p></caption><graphic xmlns:xlink="http://www.w3.org/1999/xlink" xlink:href="ZooKeys-148-055-g012.jpg" position="float" orientation="portrait" xlink:type="simple"/></fig><fig id="F13" position="float" orientation="portrait"><label>Figures 50–54.</label><caption><p><italic><tp:taxon-name>Parrhinotermes barbatus</tp:taxon-name></italic>. Imago: <bold>50</bold> head. Soldier: <bold>51</bold> head in dorsal view; <bold>52</bold> head in ventral view; <bold>53</bold> left mandible; <bold>54</bold> right mandible. Scale bars: <bold>50</bold>, <bold>51</bold>, <bold>52:</bold> 0.5mm; <bold>53</bold>, <bold>54:</bold> 0.2mm.</p></caption><graphic xmlns:xlink="http://www.w3.org/1999/xlink" xlink:href="ZooKeys-148-055-g013.jpg" position="float" orientation="portrait" xlink:type="simple"/></fig><fig id="F14" position="float" orientation="portrait"><label>Figure 55.</label><caption><p>Known distribution in New Guinea of: ∗ <italic><tp:taxon-name>Parrhinotermes browni</tp:taxon-name></italic>; ■ <italic><tp:taxon-name>Parrhinotermes barbatus</tp:taxon-name></italic>. Arrow points to type locality.</p></caption><graphic xmlns:xlink="http://www.w3.org/1999/xlink" xlink:href="ZooKeys-148-055-g014.jpg" position="float" orientation="portrait" xlink:type="simple"/></fig></tp:treatment-sec><tp:treatment-sec sec-type="Imago"><title>Imago.</title><p>(<xref ref-type="fig" rid="F12">Fig. 45</xref>). Head covered by about 15 setae with posterior edges strongly rounded, frons and clypeus short. Pronotum covered by about 100 setae. Antennae with 17 articles. Measurements (mm) of 6 imagoes from 1 colony: TBL: 5.76–6.34; HLC: 1.04–1.18; HWE: 1.19–1.26; PL: 0.47–0.65; PW: 0.90–0.95; FWL: 8.34–8.93; ED: 0.27–0.36.</p></tp:treatment-sec><tp:treatment-sec sec-type="Soldier"><title>Soldier.</title><p>(<xref ref-type="fig" rid="F12">Figs 46–49</xref>) Head rectangular-shaped with edges slightly rounded, covered by about 50 small setae and 10 large ones. Labrum elongated, reaching the tip of mandibles, with a rounded apical brush. Postmentum covered by setae only on its upper part. Antennae with 13 articles. Mandibles straight, slightly curved at tip, slightly serrated at base. Measurements (mm) of 6 soldiers of the type colony and 39 soldiers from 13 colonies (parentheses): HLC: 1.13–1.19 (1.01–1.33); HLL: 1.56–1.64 (1.40–1.79); HW: 0.90–0.94 (0.86–1.05); PW: 0.52–0.56 (0.51–0.68); RML: 0.69<!--PageBreak-->–0.73 (0.64–0.78); MPW: 0.27–0.31 (0.27–0.34); mPW: 0.16–0.18 (0.16–0.22); T3L: 0.75–0.81 (0.70–0.89).</p></tp:treatment-sec><tp:treatment-sec sec-type="Distribution"><title>Distribution.</title><p>(<xref ref-type="fig" rid="F14">Fig. 55</xref>). This species, originally described from the Solomon Islands, is common in Northern New Guinea and in the bird’s neck area.</p></tp:treatment-sec><tp:treatment-sec sec-type="Termitophiles"><title>Termitophiles.</title><p>Several species of <tp:taxon-name>Trichopseniini</tp:taxon-name> (<tp:taxon-name>Coleptera</tp:taxon-name>, <tp:taxon-name>Staphylinidae</tp:taxon-name>) were reported from this species (<xref ref-type="bibr" rid="B3">Bourguignon et al. 2007</xref>): <italic><tp:taxon-name>Parrhinopsenius brevipilosus</tp:taxon-name></italic>, <italic><tp:taxon-name>Parrhinopsenius longipilosus</tp:taxon-name></italic>, <italic><tp:taxon-name>Parrhinopsenius hirsutus</tp:taxon-name></italic>, <italic><tp:taxon-name>Parrhinopsenius parvus</tp:taxon-name></italic>, and one specimen of <italic><tp:taxon-name>Schedolimulus latus</tp:taxon-name></italic>.</p></tp:treatment-sec><ref-list><ref id="B27"><mixed-citation xmlns:xlink="http://www.w3.org/1999/xlink" xlink:type="simple"><person-group><name name-style="western"><surname>Harris</surname><given-names>WV</given-names></name></person-group> (<year>1958</year>)<article-title> A new termite from the Solomon Islands (Isoptera).</article-title><source>Proceedings of the Royal Entomological Society of London (B) </source><volume>27</volume>: <fpage>59</fpage>-<lpage>60</lpage>.</mixed-citation></ref><ref id="B52"><mixed-citation xmlns:xlink="http://www.w3.org/1999/xlink" xlink:type="simple"><person-group><name name-style="western"><surname>Roisin</surname><given-names>Y</given-names></name></person-group> (<year>1988a</year>)<article-title> The caste system of <italic>Parrhinotermes browni</italic> (Isoptera: Rhinotermitidae).</article-title><source>Sociobiology </source><volume>14</volume>: <fpage>21</fpage>-<lpage>28</lpage>.</mixed-citation></ref><ref id="B3"><mixed-citation xmlns:xlink="http://www.w3.org/1999/xlink" xlink:type="simple"><person-group><name name-style="western"><surname>Bourguignon</surname><given-names>T</given-names></name><name name-style="western"><surname>Pasteels</surname><given-names>JM</given-names></name><name name-style="western"><surname>Roisin</surname><given-names>Y</given-names></name></person-group> (<year>2007</year>)<article-title> Taxonomy, distribution and host specificity of the termitophile tribe Trichopseniini (Coleoptera: Staphylinidae) in New Guinea and adjacent islands.</article-title><source>Insect Systematics and Evolution </source><volume>38</volume>: <fpage>405</fpage>-<lpage>425</lpage>. doi: <ext-link ext-link-type="uri" xlink:href="http://dx.doi.org/10.1163/187631207794760967" xlink:type="simple">10.1163/187631207794760967</ext-link></mixed-citation></ref></ref-list></tp:taxon-treatment>
