# Supplementary material for: Revision of the termite family Rhinotermitidae (Isoptera) in New Guinea
Source: Zookeys. 2011 Nov 21;(148):55–103. doi: 10.3897/zookeys.148.1826 (PMC3264403; doi:10.3897/zookeys.148.1826)
Supplement: XML Treatment for Parrhinotermes barbatus [file zookeys.148.1826-treatment12.xml]

<!DOCTYPE tp:taxon-treatment
  PUBLIC "-//TaxonX//DTD Taxonomic Treatment Publishing DTD v0 20100105//EN" "tax-treatment-NSO.dtd">
<tp:taxon-treatment xmlns:tp="http://www.plazi.org/taxpub"><tp:treatment-meta><mixed-citation publication-type="journal"><person-group><name><surname>Bourguignon</surname><given-names>Thomas</given-names></name><name><surname>Roisin</surname><given-names>Yves</given-names></name></person-group><article-title>Revision of the termite family Rhinotermitidae (Isoptera) in New Guinea</article-title><source>Zookeys</source><day>21</day><month>11</month><year>2011</year><volume>2011</volume><issue>148</issue><fpage>55</fpage><lpage>103</lpage><pub-id pub-id-type="doi">10.3897/zookeys.148.1826</pub-id></mixed-citation></tp:treatment-meta><tp:nomenclature><tp:taxon-name>
                        <tp:taxon-name-part taxon-name-part-type="genus">Parrhinotermes</tp:taxon-name-part>
                        <tp:taxon-name-part taxon-name-part-type="species">barbatus</tp:taxon-name-part>
                        <object-id xmlns:xlink="http://www.w3.org/1999/xlink" xlink:type="simple">urn:lsid:zoobank.org:act:10EADEB0-140F-46D1-BEED-EFD6E6FA8C01</object-id>
                    		<object-id xmlns:xlink="http://www.w3.org/1999/xlink" xlink:type="simple">http://species-id.net/wiki/Parrhinotermes_barbatus</object-id>
                    </tp:taxon-name><tp:taxon-status xmlns:xlink="http://www.w3.org/1999/xlink" xlink:type="simple">sp. n.</tp:taxon-status><xref ref-type="fig" rid="F13">Figs 50</xref><xref ref-type="fig" rid="F14">55</xref></tp:nomenclature><tp:treatment-sec sec-type="Holotype"><title>Holotype.</title><p><bold>Soldier: PAPUA NEW GUINEA: Southern Highlands:</bold> Lake Kutubu, 11.x.1988 (YR) (#PNGT1285). <bold>Paratypes: PAPUA NEW GUINEA: Southern Highlands:</bold> Lake Kutubu, 11.x.1988 (YR), two colonies, one with alates, the other one with late nymphs (#PNGT1285, 1286); Lake Kutubu, 12.x.1988 (YR), with late nymphs (#PNGT1292); Lake Kutubu, 13.x.1988 (YR), with late nymphs (#PNGT1296); Pimaga, 16.x.1988 (YR) (#PNGT1306); Pimaga, 17.x.1988 (YR), with late nymphs (#PNGT1315); <bold>Fly:</bold> Nomad, 31.v.1990 (YR &amp; ML), two colonies in dead wood, with queen (#PNGT1628, 1630); Nomad, 31.v.1990 (YR &amp; ML) (#PNGT1650). <bold>INDONESIA: Papua:</bold> Road Nabire-Mapia km 62, 18.xi.1995 (YR) (#IRJT71).</p></tp:treatment-sec><tp:treatment-sec sec-type="Imago"><title>Imago.</title><p>(<xref ref-type="fig" rid="F13">Fig. 50</xref>). Head covered by about 15 setae with posterior margin strongly rounded, frons and clypeus of medium size. Pronotum covered by about 100 setae (<xref ref-type="fig" rid="F13">Fig. 52</xref>). Antennae with 17 articles. Measurements (mm) of 6 imagoes from 1 colony: TBL: 5.23–6.02; HLC: 1.06–1.10; HWE: 1.24–1.27; PL: 0.44–0.65; PW: 0.85–0.98; FWL: 8.02–8.84; ED: 0.27–0.39.</p></tp:treatment-sec><tp:treatment-sec sec-type="Soldier"><title>Soldier.</title><p>(<xref ref-type="fig" rid="F13">Figs 51–54</xref>). Head ellipsoid, covered by about 50 small setae. Labrum elongated, reaching the tip of mandibles, ending in a rounded brush. Postmentum covered by setae from the base to the upper part. Antennae with 13 articles. Mandibles straight, slightly curved at tip, slightly serrated at base. Measurements (mm) of 30 soldiers from 10 colonies: HLC: 1.11–1.33; HLL: 1.51–1.75; HW: 0.95–1.12; PW: 0.53–0.65; RML: 0.66–0.79; MPW: 0.25–0.34; mPW: 0.16–0.22; T3L: 0.74–0.90.</p></tp:treatment-sec><tp:treatment-sec sec-type="Comparisons"><title>Comparisons.</title><p>This species is distinguishable from <italic><tp:taxon-name>Parrhinotermes browni</tp:taxon-name></italic> and <italic><tp:taxon-name>Parrhinotermes queenslandicus</tp:taxon-name></italic> Mjöberg, 1920 by the postmentum of soldiers, completely covered by setae.</p></tp:treatment-sec><tp:treatment-sec sec-type="Distribution"><title>Distribution.</title><p>(<xref ref-type="fig" rid="F14">Fig. 55</xref>). This species is common in southern New Guinean forests, and was also collected once in Indonesian Papua.</p></tp:treatment-sec><tp:treatment-sec sec-type="Termitophiles"><title>Termitophiles.</title><p>The four species of <italic><tp:taxon-name>Parrhinopsenius</tp:taxon-name></italic> found with <italic><tp:taxon-name>Parrhinotermes browni</tp:taxon-name></italic> were also found with this species, previously referred to as <italic><tp:taxon-name>Parrhinotermes</tp:taxon-name></italic> nr. <italic>queenslandicus</italic> (<xref ref-type="bibr" rid="B3">Bourguignon et al. 2007</xref>).</p></tp:treatment-sec><tp:treatment-sec sec-type="Etymology"><title>Etymology.</title><p>We named this species after the latin “<italic>barba</italic>”, referring to the postmentum of its soldiers fully covered by setae.</p></tp:treatment-sec><tp:treatment-sec><!--Section generated to contain objects referenced in tp:taxon-treatment.--><fig id="F13" position="float" orientation="portrait"><label>Figures 50–54.</label><caption><p><italic><tp:taxon-name>Parrhinotermes barbatus</tp:taxon-name></italic>. Imago: <bold>50</bold> head. Soldier: <bold>51</bold> head in dorsal view; <bold>52</bold> head in ventral view; <bold>53</bold> left mandible; <bold>54</bold> right mandible. Scale bars: <bold>50</bold>, <bold>51</bold>, <bold>52:</bold> 0.5mm; <bold>53</bold>, <bold>54:</bold> 0.2mm.</p></caption><graphic xmlns:xlink="http://www.w3.org/1999/xlink" xlink:href="ZooKeys-148-055-g013.jpg" position="float" orientation="portrait" xlink:type="simple"/></fig><fig id="F14" position="float" orientation="portrait"><label>Figure 55.</label><caption><p>Known distribution in New Guinea of: ∗ <italic><tp:taxon-name>Parrhinotermes browni</tp:taxon-name></italic>; ■ <italic><tp:taxon-name>Parrhinotermes barbatus</tp:taxon-name></italic>. Arrow points to type locality.</p></caption><graphic xmlns:xlink="http://www.w3.org/1999/xlink" xlink:href="ZooKeys-148-055-g014.jpg" position="float" orientation="portrait" xlink:type="simple"/></fig></tp:treatment-sec><ref-list><ref id="B3"><mixed-citation xmlns:xlink="http://www.w3.org/1999/xlink" xlink:type="simple"><person-group><name name-style="western"><surname>Bourguignon</surname><given-names>T</given-names></name><name name-style="western"><surname>Pasteels</surname><given-names>JM</given-names></name><name name-style="western"><surname>Roisin</surname><given-names>Y</given-names></name></person-group> (<year>2007</year>)<article-title> Taxonomy, distribution and host specificity of the termitophile tribe Trichopseniini (Coleoptera: Staphylinidae) in New Guinea and adjacent islands.</article-title><source>Insect Systematics and Evolution </source><volume>38</volume>: <fpage>405</fpage>-<lpage>425</lpage>. doi: <ext-link ext-link-type="uri" xlink:href="http://dx.doi.org/10.1163/187631207794760967" xlink:type="simple">10.1163/187631207794760967</ext-link></mixed-citation></ref></ref-list></tp:taxon-treatment>
