# Supplementary material for: Revision of the termite family Rhinotermitidae (Isoptera) in New Guinea
Source: Zookeys. 2011 Nov 21;(148):55–103. doi: 10.3897/zookeys.148.1826 (PMC3264403; doi:10.3897/zookeys.148.1826)
Supplement: XML Treatment for Schedorhinotermes [file zookeys.148.1826-treatment13.xml]

<!DOCTYPE tp:taxon-treatment
  PUBLIC "-//TaxonX//DTD Taxonomic Treatment Publishing DTD v0 20100105//EN" "tax-treatment-NSO.dtd">
<tp:taxon-treatment xmlns:tp="http://www.plazi.org/taxpub"><tp:treatment-meta><mixed-citation publication-type="journal"><person-group><name><surname>Bourguignon</surname><given-names>Thomas</given-names></name><name><surname>Roisin</surname><given-names>Yves</given-names></name></person-group><article-title>Revision of the termite family Rhinotermitidae (Isoptera) in New Guinea</article-title><source>Zookeys</source><day>21</day><month>11</month><year>2011</year><volume>2011</volume><issue>148</issue><fpage>55</fpage><lpage>103</lpage><pub-id pub-id-type="doi">10.3897/zookeys.148.1826</pub-id></mixed-citation></tp:treatment-meta><tp:nomenclature><label>Genus</label><tp:taxon-name>
                        <tp:taxon-name-part taxon-name-part-type="genus">Schedorhinotermes</tp:taxon-name-part>
                        <object-id xmlns:xlink="http://www.w3.org/1999/xlink" xlink:type="simple">http://species-id.net/wiki/Schedorhinotermes</object-id>
                    </tp:taxon-name><tp:taxon-authority>Silvestri, 1909</tp:taxon-authority><tp:nomenclature-citation-list><tp:nomenclature-citation><tp:taxon-name>Rhinotermes</tp:taxon-name><comment> (<italic><tp:taxon-name>Schedorhinotermes</tp:taxon-name></italic>) Silvestri 1909: 289.</comment></tp:nomenclature-citation><tp:nomenclature-citation><tp:taxon-name>Schedorhinotermes</tp:taxon-name><comment> Silvestri. Snyder, 1949: 89.</comment></tp:nomenclature-citation></tp:nomenclature-citation-list></tp:nomenclature><tp:treatment-sec sec-type="Type species"><title>Type species.</title><p><italic><tp:taxon-name>Rhinotermes intermedius</tp:taxon-name></italic> Brauer, 1865, by original designation.</p></tp:treatment-sec><tp:treatment-sec sec-type="Diagnosis"><title>Diagnosis.</title><p>Imagoes very similar to those of <italic><tp:taxon-name>Parrhinotermes</tp:taxon-name></italic>. Head approximately circular in shape. Fontanelle situated in the middle of the head. Frons with a slightly visible groove. Labrum short, inclined downward, without groove. Soldiers generally dimorphic and sometimes trimorphic. All species described here have dimorphic soldiers, excepted <italic><tp:taxon-name>Schedorhinotermes seclusus</tp:taxon-name></italic> in which the minor soldiers can sometimes be further separated into two morphs (<xref ref-type="bibr" rid="B46">Miller 1987</xref>). Minor soldiers with elongated head. Frons and clypeus with a groove in the middle that joins the opening of the fontanelle to the labrum. Labrum elongated, crossed by a groove in the middle, ending in a brush. Mandibles long and slender. Left mandible with two short subsidiary teeth. Right mandible with one short subsidiary tooth. Major soldiers with labrum proportionally shorter than in minor soldiers. Frons and clypeus with a groove in the middle, from the fontanelle to the labrum. Labrum short and large, with a groove in the middle and an apical brush. Mandibles stout and strongly curved. Left mandible with two large subsidiary teeth. Right mandible with one large subsidiary tooth, as well as a hump at the base. Major soldiers supply more relevant systematic information to distinguish species.</p></tp:treatment-sec><tp:treatment-sec sec-type="Distribution"><title>Distribution.</title><p>This genus is known from Africa, Southeast Asia, the Papuan region and Australia (<xref ref-type="bibr" rid="B15">Emerson 1955</xref>, <xref ref-type="bibr" rid="B29">Harris 1968</xref>). It feeds on dead wood.</p></tp:treatment-sec><ref-list><ref id="B46"><mixed-citation xmlns:xlink="http://www.w3.org/1999/xlink" xlink:type="simple"><person-group><name name-style="western"><surname>Miller</surname><given-names>LR</given-names></name></person-group> (<year>1987</year>)<article-title> Trimorphic soldiers in <italic>Schedorhinotermes seclusus</italic> (Hill) (Isoptera: Rhinotermitidae) and notes on biology.</article-title><source>Journal of the Australian entomological Society </source><volume>26</volume>: <fpage>235</fpage>-<lpage>236</lpage>. doi: <ext-link ext-link-type="uri" xlink:href="http://dx.doi.org/10.1111/j.1440-6055.1987.tb00293.x" xlink:type="simple">10.1111/j.1440-6055.1987.tb00293.x</ext-link></mixed-citation></ref><ref id="B15"><mixed-citation xmlns:xlink="http://www.w3.org/1999/xlink" xlink:type="simple"><person-group><name name-style="western"><surname>Emerson</surname><given-names>AE</given-names></name></person-group> (<year>1955</year>)<article-title> Geographical origins and dispersions of termite genera.</article-title><source>Fieldiana Zoology </source><volume>37</volume>: <fpage>465</fpage>-<lpage>521</lpage>.</mixed-citation></ref><ref id="B29"><mixed-citation xmlns:xlink="http://www.w3.org/1999/xlink" xlink:type="simple"><person-group><name name-style="western"><surname>Harris</surname><given-names>WV</given-names></name></person-group> (<year>1968</year>)<article-title> African termites of the genus <italic>Schedorhinotermes</italic> (Isoptera: Rhinotermitidae) and associated termitophiles (Lepidoptera: Tineidae).</article-title><source>Proceedings of the Royal Entomological Society of London (B) </source><volume>37</volume>: <fpage>103</fpage>-<lpage>113</lpage>.</mixed-citation></ref></ref-list></tp:taxon-treatment>
