# Supplementary material for: Revision of the termite family Rhinotermitidae (Isoptera) in New Guinea
Source: Zookeys. 2011 Nov 21;(148):55–103. doi: 10.3897/zookeys.148.1826 (PMC3264403; doi:10.3897/zookeys.148.1826)
Supplement: XML Treatment for Schedorhinotermes seclusus [file zookeys.148.1826-treatment14.xml]

<!DOCTYPE tp:taxon-treatment
  PUBLIC "-//TaxonX//DTD Taxonomic Treatment Publishing DTD v0 20100105//EN" "tax-treatment-NSO.dtd">
<tp:taxon-treatment xmlns:tp="http://www.plazi.org/taxpub"><tp:treatment-meta><mixed-citation publication-type="journal"><person-group><name><surname>Bourguignon</surname><given-names>Thomas</given-names></name><name><surname>Roisin</surname><given-names>Yves</given-names></name></person-group><article-title>Revision of the termite family Rhinotermitidae (Isoptera) in New Guinea</article-title><source>Zookeys</source><day>21</day><month>11</month><year>2011</year><volume>2011</volume><issue>148</issue><fpage>55</fpage><lpage>103</lpage><pub-id pub-id-type="doi">10.3897/zookeys.148.1826</pub-id></mixed-citation></tp:treatment-meta><tp:nomenclature><tp:taxon-name>
                        <tp:taxon-name-part taxon-name-part-type="genus">Schedorhinotermes</tp:taxon-name-part>
                        <tp:taxon-name-part taxon-name-part-type="species">seclusus</tp:taxon-name-part>
                        <object-id xmlns:xlink="http://www.w3.org/1999/xlink" xlink:type="simple">http://species-id.net/wiki/Schedorhinotermes_seclusus</object-id>
                    </tp:taxon-name><tp:taxon-authority>(Hill, 1933)</tp:taxon-authority><xref ref-type="fig" rid="F15">Figs 56–61</xref><xref ref-type="fig" rid="F19">82</xref><tp:nomenclature-citation-list><tp:nomenclature-citation><tp:taxon-name>Rhinotermes</tp:taxon-name><comment> (<italic><tp:taxon-name>Schedorhinotermes</tp:taxon-name></italic>) <italic>intermedius seclusus</italic><xref ref-type="bibr" rid="B33">Hill 1933</xref>: 5.</comment></tp:nomenclature-citation><tp:nomenclature-citation><tp:taxon-name>Schedorhinotermes intermedius seclusus</tp:taxon-name><comment> (Hill). <xref ref-type="bibr" rid="B65">Snyder 1949</xref>: 92.</comment></tp:nomenclature-citation><tp:nomenclature-citation><tp:taxon-name>Schedorhinotermes seclusus</tp:taxon-name><comment> (Hill). <xref ref-type="bibr" rid="B74">Watson et al. 1998</xref>: 197.</comment></tp:nomenclature-citation></tp:nomenclature-citation-list></tp:nomenclature><tp:treatment-sec sec-type="Material examined"><title>Material examined.</title><p><bold>Lectotype:</bold> <bold>AUSTRALIA: Queensland:</bold> Babinda, 06.i.1925 (G.F. Hill) (NMVA #T-10854). <bold>Other material: PAPUA NEW GUINEA: Southern Highlands:</bold> Lake Kutubu, 13.x.1988 (YR) (#PNGT1295); <bold>Fly:</bold> Morehead, 25.iii.1989 (YR &amp; ML) (#PNGT1438); Morehead, 26.iii.1989 (YR &amp; ML) (#PNGT1453); Wipim, 15.viii.1962 (R. Zweifel), witth nymphs (AMNH); Wipim, 30.iii.1989 (YR &amp; ML) (#PNGT1480, 1482); Wipim, 31.iii.1989 (YR &amp; ML) (#PNGT1495); Wipim, 01.iv.1989 (YR &amp; ML) (#PNGT1504); Lake Murray, 22.v.1990 (YR &amp; ML) (#PNGT1558, 1559, 1560); Lake Murray, 23.v.1990 (YR &amp; ML) (#PNGT1573<!--PageBreak-->, 1576); Lake Murray, 24.v.1990 (YR &amp; ML) (#PNGT1579); Lake Murray, 25.v.1990 (YR &amp; ML) (#PNGT1596); Lake Murray, 27.v.1990 (YR &amp; ML) (#PNGT1604); Nomad, 31.v.1990 (YR &amp; ML) (#PNGT1633).</p><fig id="F15" position="float" orientation="portrait"><label>Figures 56–61.</label><caption><p><italic><tp:taxon-name>Schedorhinotermes seclusus</tp:taxon-name></italic>. Major soldier: <bold>56</bold> head; <bold>58</bold> left mandible; <bold>59</bold> right mandible. Minor soldier: <bold>57</bold> head; <bold>60</bold> left mandible; <bold>61</bold> right mandible. Scale bars: <bold>56</bold>, <bold>57</bold>: 0.5mm; <bold>58</bold>, <bold>59</bold>, <bold>60</bold>, <bold>61:</bold> 0.2mm.</p></caption><graphic xmlns:xlink="http://www.w3.org/1999/xlink" xlink:href="ZooKeys-148-055-g015.jpg" position="float" orientation="portrait" xlink:type="simple"/></fig></tp:treatment-sec><tp:treatment-sec sec-type="Imago"><title>Imago.</title><p>Unknown.</p></tp:treatment-sec><tp:treatment-sec sec-type="Major soldier"><title>Major soldier.</title><p>(<xref ref-type="fig" rid="F15">Figs 56, 58–59</xref>) Soldiers of large size. Head covered by about 30 setae. Labrum short and large, not reaching the tip of mandibles. Antennae generally with 17 articles, sometimes with 16 or 18 articles. Pronotum large, covered by about 15 setae principally situated on the edges. Abdomen densely hairy, with 20 to 40 setae per segment. Mandibles moderately curved. Left mandible with the first subsidiary tooth shorter than the second and with a small hump at the base. Right mandible with a slight hump at the base. Measurements (mm) of 1 major soldier from the type colony and 30 major soldiers from 10 colonies (parentheses): HLC: 2.07 (1.82–2.33); HLL: 2.52 (2.24–2.74); HW: 1.96 (1.69–2.05); PW: 1.27 (1.08–1.42); RML: 1.27 (1.00–1.36); mPW: 0.36 (0.22–0.38); T3L: 1.76 (1.43–1.73).</p></tp:treatment-sec><tp:treatment-sec sec-type="Minor soldier"><title>Minor soldier.</title><p>(<xref ref-type="fig" rid="F15">Figs 57, 60–61</xref>). Soldiers of large size. Head covered by about 15 setae. Labrum 1.5 times longer than wide, reaching the tip of mandibles. Antennae with 16 articles. Pronotum of large size with about 10 setae on the edges. Abdomen abundantly hairy, with 10 to 15 setae per segment. Large mandibles strongly curved. Measurements (mm) of 1 minor soldier from the type colony and 10 minor soldiers from 10 colonies (parentheses): HLC: 1.11 (1.10–1.41); HLL: 1.52 (1.59–1.97); <!--PageBreak-->HW: 0.86 (0.95–1.19); PL: 0.44 (0.38–0.48); PW: 0.66 (0.68–0.86); RML: 0.75 (0.79–0.97); MPW: 0.35 (0.34–0.39); T3L: 1.09 (1.01–1.32).</p></tp:treatment-sec><tp:treatment-sec sec-type="Comparisons"><title>Comparisons.</title><p>This species is easily distinguishable from others by its large size and its densely hairy abdomen in the minor and major soldier castes. Minor soldiers are highly variable in size, indicating the likely presence of two developmental subcategories (<xref ref-type="bibr" rid="B46">Miller 1987</xref>).</p></tp:treatment-sec><tp:treatment-sec sec-type="Distribution"><title>Distribution.</title><p>(<xref ref-type="fig" rid="F19">Fig. 82</xref>). This species is widespread throughout southern Papua New Guinea. It is also known from Queensland, Australia.</p></tp:treatment-sec><tp:treatment-sec sec-type="Termitophiles"><title>Termitophiles.</title><p>Three species of <tp:taxon-name>Trichopseniini</tp:taxon-name> (<tp:taxon-name>Coleoptera</tp:taxon-name>, <tp:taxon-name>Staphylinidae</tp:taxon-name>, <tp:taxon-name>Aleocharinae</tp:taxon-name>) were reported by <xref ref-type="bibr" rid="B3">Bourguignon et al. (2007)</xref>: <italic><tp:taxon-name>Schedolimulus seclusi</tp:taxon-name></italic>, <italic><tp:taxon-name>Schedolimulus planus</tp:taxon-name></italic> and <italic><tp:taxon-name>Papuapsenius magnus</tp:taxon-name></italic>.</p></tp:treatment-sec><tp:treatment-sec><!--Section generated to contain objects referenced in tp:taxon-treatment.--><fig id="F19" position="float" orientation="portrait"><label>Figure 82.</label><caption><p>Known distribution in New Guinea of: ■ <italic><tp:taxon-name>Schedorhinotermes seclusus</tp:taxon-name></italic>; ● <italic><tp:taxon-name>Schedorhinotermes malaccensis</tp:taxon-name></italic>; ✖ <italic><tp:taxon-name>Schedorhinotermes longirostris</tp:taxon-name></italic>.</p></caption><graphic xmlns:xlink="http://www.w3.org/1999/xlink" xlink:href="ZooKeys-148-055-g019.jpg" position="float" orientation="portrait" xlink:type="simple"/></fig></tp:treatment-sec><ref-list><ref id="B33"><mixed-citation xmlns:xlink="http://www.w3.org/1999/xlink" xlink:type="simple"><person-group><name name-style="western"><surname>Hill</surname><given-names>GF</given-names></name></person-group> (<year>1933</year>)<article-title> Australian <italic>Rhinotermes</italic> (Isoptera).</article-title><source>Proceedings of the Royal Society of Victoria </source><volume>45</volume>: <fpage>1</fpage>-<lpage>16</lpage>.</mixed-citation></ref><ref id="B65"><mixed-citation xmlns:xlink="http://www.w3.org/1999/xlink" xlink:type="simple"><person-group><name name-style="western"><surname>Snyder</surname><given-names>TE</given-names></name></person-group> (<year>1949</year>)<source> Catalog of the Termites (Isoptera) of the World.</source><publisher-name>Smithsonian Institution</publisher-name>, <publisher-loc>Washington</publisher-loc>, <lpage>490</lpage> pp.</mixed-citation></ref><ref id="B74"><mixed-citation xmlns:xlink="http://www.w3.org/1999/xlink" xlink:type="simple"><person-group><name name-style="western"><surname>Watson</surname><given-names>JAL</given-names></name><name name-style="western"><surname>Miller</surname><given-names>LR</given-names></name><name name-style="western"><surname>Abbey</surname><given-names>HM</given-names></name></person-group> (<year>1998</year>)<source> Isoptera. In: Zoological Catalogue of Australia. Volume 23. Archaeognatha, Thysanura, Blattodea, Isoptera, Mantodea, Dermaptera, Phasmatodea, Embioptera, Zoraptera. CSIRO Publishing, Collingwood, Victoria, pp. 163–250.</source></mixed-citation></ref><ref id="B46"><mixed-citation xmlns:xlink="http://www.w3.org/1999/xlink" xlink:type="simple"><person-group><name name-style="western"><surname>Miller</surname><given-names>LR</given-names></name></person-group> (<year>1987</year>)<article-title> Trimorphic soldiers in <italic>Schedorhinotermes seclusus</italic> (Hill) (Isoptera: Rhinotermitidae) and notes on biology.</article-title><source>Journal of the Australian entomological Society </source><volume>26</volume>: <fpage>235</fpage>-<lpage>236</lpage>. doi: <ext-link ext-link-type="uri" xlink:href="http://dx.doi.org/10.1111/j.1440-6055.1987.tb00293.x" xlink:type="simple">10.1111/j.1440-6055.1987.tb00293.x</ext-link></mixed-citation></ref><ref id="B3"><mixed-citation xmlns:xlink="http://www.w3.org/1999/xlink" xlink:type="simple"><person-group><name name-style="western"><surname>Bourguignon</surname><given-names>T</given-names></name><name name-style="western"><surname>Pasteels</surname><given-names>JM</given-names></name><name name-style="western"><surname>Roisin</surname><given-names>Y</given-names></name></person-group> (<year>2007</year>)<article-title> Taxonomy, distribution and host specificity of the termitophile tribe Trichopseniini (Coleoptera: Staphylinidae) in New Guinea and adjacent islands.</article-title><source>Insect Systematics and Evolution </source><volume>38</volume>: <fpage>405</fpage>-<lpage>425</lpage>. doi: <ext-link ext-link-type="uri" xlink:href="http://dx.doi.org/10.1163/187631207794760967" xlink:type="simple">10.1163/187631207794760967</ext-link></mixed-citation></ref></ref-list></tp:taxon-treatment>
