# Supplementary material for: Revision of the termite family Rhinotermitidae (Isoptera) in New Guinea
Source: Zookeys. 2011 Nov 21;(148):55–103. doi: 10.3897/zookeys.148.1826 (PMC3264403; doi:10.3897/zookeys.148.1826)
Supplement: XML Treatment for Schedorhinotermes malaccensis [file zookeys.148.1826-treatment15.xml]

<!DOCTYPE tp:taxon-treatment
  PUBLIC "-//TaxonX//DTD Taxonomic Treatment Publishing DTD v0 20100105//EN" "tax-treatment-NSO.dtd">
<tp:taxon-treatment xmlns:tp="http://www.plazi.org/taxpub"><tp:treatment-meta><mixed-citation publication-type="journal"><person-group><name><surname>Bourguignon</surname><given-names>Thomas</given-names></name><name><surname>Roisin</surname><given-names>Yves</given-names></name></person-group><article-title>Revision of the termite family Rhinotermitidae (Isoptera) in New Guinea</article-title><source>Zookeys</source><day>21</day><month>11</month><year>2011</year><volume>2011</volume><issue>148</issue><fpage>55</fpage><lpage>103</lpage><pub-id pub-id-type="doi">10.3897/zookeys.148.1826</pub-id></mixed-citation></tp:treatment-meta><tp:nomenclature><tp:taxon-name>
                        <tp:taxon-name-part taxon-name-part-type="genus">Schedorhinotermes</tp:taxon-name-part>
                        <tp:taxon-name-part taxon-name-part-type="species">malaccensis</tp:taxon-name-part>
                        <object-id xmlns:xlink="http://www.w3.org/1999/xlink" xlink:type="simple">http://species-id.net/wiki/Schedorhinotermes_malaccensis</object-id>
                    </tp:taxon-name><tp:taxon-authority>(Holmgren, 1913)</tp:taxon-authority><xref ref-type="fig" rid="F16">Figs 62–67</xref><xref ref-type="fig" rid="F19">82</xref><tp:nomenclature-citation-list><tp:nomenclature-citation><tp:taxon-name>Rhinotermes</tp:taxon-name><comment> (<italic><tp:taxon-name>Schedorhinotermes</tp:taxon-name></italic>) <italic>malaccensis</italic><xref ref-type="bibr" rid="B39">Holmgren 1913</xref>: 86.</comment></tp:nomenclature-citation><tp:nomenclature-citation><tp:taxon-name>Schedorhinotermes malaccensis</tp:taxon-name><comment> (Holmgren). <xref ref-type="bibr" rid="B65">Snyder 1949</xref>: 93.</comment></tp:nomenclature-citation></tp:nomenclature-citation-list></tp:nomenclature><tp:treatment-sec sec-type="Material examined"><title>Material examined.</title><p><bold>Paratype:</bold> NHRS collections. <bold>Other material: INDONESIA: Papua:</bold> Pusppenssat-IrJa, 13.xi.1995 (YR) (#IRJT15); Road Nabire-Mapia km 48, 15.xi.1995 (YR) (#IRJT43).</p></tp:treatment-sec><tp:treatment-sec sec-type="Imago"><title>Imago.</title><p>Unknown.</p></tp:treatment-sec><tp:treatment-sec sec-type="Major soldier"><title>Major soldier.</title><p>(<xref ref-type="fig" rid="F16">Figs 62, 64–65</xref>). Soldiers of large size. Head rounded, as long as large, covered by about 20 setae. Labrum short and large. Antennae generally with 16 articles. Pronotum large, covered by about 15 setae situated on the edges. Mesonotum and metanotum covered by about 10 setae on posterior margin. Abdomen covered by about 10 setae per segment. Mandibles very large. Right mandible with large hump at the basis. Measurements (mm) of 6 major soldiers from 2 colonies: HLC: 1.70–2.09; HLL: 2.03–2.43; HW: 1.95–2.04; PW: 1.17–1.25; RML: 1.07–1.15; mPW: 0.26–0.34; T3L: 1.54–1.64.</p><fig id="F16" position="float" orientation="portrait"><label>Figures 62–67.</label><caption><p><italic><tp:taxon-name>Schedorhinotermes malaccensis</tp:taxon-name></italic>. Major soldier: <bold>62</bold> head; <bold>64</bold> left mandible; <bold>65</bold> right mandible. Minor soldier: <bold>63</bold> head; <bold>66</bold> left mandible; <bold>67</bold> right mandible. Scale bars: <bold>62</bold>, <bold>63</bold>: 0.5mm; <bold>64</bold>, <bold>65</bold>, <bold>66</bold>, <bold>67:</bold> 0.2mm.</p></caption><graphic xmlns:xlink="http://www.w3.org/1999/xlink" xlink:href="ZooKeys-148-055-g016.jpg" position="float" orientation="portrait" xlink:type="simple"/></fig></tp:treatment-sec><tp:treatment-sec sec-type="Minor soldier"><title>Minor soldier.</title><p>(<xref ref-type="fig" rid="F16">Figs 63, 66–67</xref>). Head covered by 5 to 10 setae. Labrum moderately elongated, almost reaching the tip of mandibles. Fronto-clypeus short and wide. Antennae with 15 or 16 articles. Pronotum with about 10 setae placed on the edges. Mesonotum and metanotum with about 8 setae on the posterior edge. Mandibles elongated, slender, with short subsidiary teeth. Measurements (mm) of 1 minor soldier from the type colony and 6 minor soldiers from 2 colonies (parentheses): HLC: 1.28 (1.01–1.22); HLL: 1.77 (1.52–1.78); HW: 1.00 (0.81–0.95); PL: 0.50 (0.37–0.49); PW: 0.70 (0.59–0.73); RML: 0.85 (0.72–0.87); MPW: 0.36 (0.30–0.35); T3L: 1.18 (1.03–1.14).</p></tp:treatment-sec><tp:treatment-sec sec-type="Comparisons"><title>Comparisons.</title><p>This species is easily distinguished from other New Guinean species by the large rounded head and stout mandibles of its major soldiers.<!--PageBreak--></p></tp:treatment-sec><tp:treatment-sec sec-type="Distribution"><title>Distribution.</title><p>(<xref ref-type="fig" rid="F19">Fig. 82</xref>). This species is widespread throughout Sundaland (<xref ref-type="bibr" rid="B21">Gathorne-Hardy 2004</xref>). In New Guinea, it was only collected twice in northwestern Papua.</p></tp:treatment-sec><tp:treatment-sec><!--Section generated to contain objects referenced in tp:taxon-treatment.--><fig id="F19" position="float" orientation="portrait"><label>Figure 82.</label><caption><p>Known distribution in New Guinea of: ■ <italic><tp:taxon-name>Schedorhinotermes seclusus</tp:taxon-name></italic>; ● <italic><tp:taxon-name>Schedorhinotermes malaccensis</tp:taxon-name></italic>; ✖ <italic><tp:taxon-name>Schedorhinotermes longirostris</tp:taxon-name></italic>.</p></caption><graphic xmlns:xlink="http://www.w3.org/1999/xlink" xlink:href="ZooKeys-148-055-g019.jpg" position="float" orientation="portrait" xlink:type="simple"/></fig></tp:treatment-sec><ref-list><ref id="B39"><mixed-citation xmlns:xlink="http://www.w3.org/1999/xlink" xlink:type="simple"><person-group><name name-style="western"><surname>Holmgren</surname><given-names>N</given-names></name></person-group> (<year>1913</year>)<article-title> Termitenstudien. 4. Versuch einer systematischen Monographie der Termiten der orientalischen Region.</article-title><source>Kungliga Svenska vetenskapsakademiens Handlingar </source><volume>50</volume>: <fpage>1</fpage>-<lpage>276</lpage>.</mixed-citation></ref><ref id="B65"><mixed-citation xmlns:xlink="http://www.w3.org/1999/xlink" xlink:type="simple"><person-group><name name-style="western"><surname>Snyder</surname><given-names>TE</given-names></name></person-group> (<year>1949</year>)<source> Catalog of the Termites (Isoptera) of the World.</source><publisher-name>Smithsonian Institution</publisher-name>, <publisher-loc>Washington</publisher-loc>, <lpage>490</lpage> pp.</mixed-citation></ref><ref id="B21"><mixed-citation xmlns:xlink="http://www.w3.org/1999/xlink" xlink:type="simple"><person-group><name name-style="western"><surname>Gathorne-Hardy</surname><given-names>FJ</given-names></name></person-group> (<year>2004</year>)<article-title> The termites of Sundaland: a taxonomic review.</article-title><source>The Sarawak Museum Journal </source><volume>60</volume>: <fpage>89</fpage>-<lpage>133</lpage>.</mixed-citation></ref></ref-list></tp:taxon-treatment>
