# Supplementary material for: Revision of the termite family Rhinotermitidae (Isoptera) in New Guinea
Source: Zookeys. 2011 Nov 21;(148):55–103. doi: 10.3897/zookeys.148.1826 (PMC3264403; doi:10.3897/zookeys.148.1826)
Supplement: XML Treatment for Schedorhinotermes longirostris [file zookeys.148.1826-treatment16.xml]

<!DOCTYPE tp:taxon-treatment
  PUBLIC "-//TaxonX//DTD Taxonomic Treatment Publishing DTD v0 20100105//EN" "tax-treatment-NSO.dtd">
<tp:taxon-treatment xmlns:tp="http://www.plazi.org/taxpub"><tp:treatment-meta><mixed-citation publication-type="journal"><person-group><name><surname>Bourguignon</surname><given-names>Thomas</given-names></name><name><surname>Roisin</surname><given-names>Yves</given-names></name></person-group><article-title>Revision of the termite family Rhinotermitidae (Isoptera) in New Guinea</article-title><source>Zookeys</source><day>21</day><month>11</month><year>2011</year><volume>2011</volume><issue>148</issue><fpage>55</fpage><lpage>103</lpage><pub-id pub-id-type="doi">10.3897/zookeys.148.1826</pub-id></mixed-citation></tp:treatment-meta><tp:nomenclature><tp:taxon-name>
                        <tp:taxon-name-part taxon-name-part-type="genus">Schedorhinotermes</tp:taxon-name-part>
                        <tp:taxon-name-part taxon-name-part-type="species">longirostris</tp:taxon-name-part>
                        <object-id xmlns:xlink="http://www.w3.org/1999/xlink" xlink:type="simple">http://species-id.net/wiki/Schedorhinotermes_longirostris</object-id>
                    </tp:taxon-name><tp:taxon-authority>(Brauer, 1866)</tp:taxon-authority><xref ref-type="fig" rid="F17">Figs 68–74</xref><xref ref-type="fig" rid="F19">82</xref><tp:nomenclature-citation-list><tp:nomenclature-citation><tp:taxon-name>Termes longirostris</tp:taxon-name><comment><xref ref-type="bibr" rid="B5">Brauer 1866</xref>: 47.</comment></tp:nomenclature-citation><tp:nomenclature-citation><tp:taxon-name>Rhinotermes</tp:taxon-name><comment> (<italic><tp:taxon-name>Schedorhinotermes</tp:taxon-name></italic>) <italic>longirostris</italic> (Brauer). <xref ref-type="bibr" rid="B39">Holmgren 1913</xref>: 86.</comment></tp:nomenclature-citation><tp:nomenclature-citation><tp:taxon-name>Schedorhinotermes longirostris</tp:taxon-name><comment> (Brauer). <xref ref-type="bibr" rid="B65">Snyder 1949</xref>: 93.</comment></tp:nomenclature-citation><tp:nomenclature-citation><tp:taxon-name>Rhinotermes dimorphus</tp:taxon-name><comment><xref ref-type="bibr" rid="B11">Desneux 1905</xref>: 368. syn. n.</comment></tp:nomenclature-citation><tp:nomenclature-citation><tp:taxon-name>Rhinotermes</tp:taxon-name><comment> (<italic><tp:taxon-name>Schedorhinotermes</tp:taxon-name></italic>) <italic>dimorphus</italic> Desneux. <xref ref-type="bibr" rid="B37">Holmgren 1911a</xref>: 458.</comment></tp:nomenclature-citation><tp:nomenclature-citation><tp:taxon-name>Schedorhinotermes dimorphus</tp:taxon-name><comment> (Desneux). <xref ref-type="bibr" rid="B65">Snyder 1949</xref>: 90.</comment></tp:nomenclature-citation></tp:nomenclature-citation-list></tp:nomenclature><tp:treatment-sec sec-type="Material examined"><title>Material examined.</title><p><bold>Syntypes, minor soldier and workers:</bold> <bold>INDIA: Nicobar Islands:</bold> Kondul Island (NHRS). <bold>Syntypes of <italic><tp:taxon-name>Schedorhinotermes dimorphus</tp:taxon-name></italic>, major soldiers, minor soldiers and workers:</bold> <bold>PAPUA NEW GUINEA: Madang:</bold> Madang (as Friedrich-Wilhelmshafen), <!--PageBreak-->8.i.1901 (L. Biró) (IRSNB). <bold>Other material: PAPUA NEW GUINEA: Sandaun:</bold> Vanimo, 08.iii.1994 (YR &amp; ML) (#PNGT1718); <bold>East Sepik:</bold> Marangis, 07.iii.1983 (JMP &amp; YR) (#PNGT253); <bold>Madang:</bold> Road Madang-Lae km 30, 04.vii.1981 (JMP) (#PNGT120, 121); Bunapas road, 07.vii.1981 (JMP) (#PNGT132, 141); Potsdam plantation, 23.iii.1983 (YR) (#PNGT275); Nubia, 18.v.1983 (YR) (#PNGT353), Potsdam plantation, 20.vi.1983 (YR) (#PNGT386); Bunapae, 25.x.1983 (YR) (#PNGT415); Sepen No.1, 29.x.1983 (YR) (#PNGT425); Potsdam plantation, 25.xi.1983 (YR), with nymphs (#PNGT479); Bunapae, 12.vi.1984 (YR) (#PNGT680); Potsdam plantation, 20.vii.1984 (YR) (#PNGT743); Bunapae, 23.vii.1984 (YR) (#PNGT748); Potsdam plantation, 24.vii.1984 (YR) (#PNGT753); Hansa point, 22.viii.1984 (YR) (#PNGT786); Hansa point, 08.ix.1984 (YR) (#PNGT823); Sepen No.1, 16.ii.1985 (JMP &amp; YR), with alates (#PNGT876); Sepen No.1, 01.iii.1988 (YR) (#PNGT1165, 1166); Yagaum hospital, 10.iv.1983 (YR) (#PNGT304); Gilagil River bridge, 12.iii.1988 (YR) (#PNGT1170); Baitabag, 15.v.1999 (L. Čižek) (#2, J. Šobotník’s collection); Tabobo, 07.i.1989 (ML) (#PNGT1383); Road Kausi-Bundi, 07.v.1988 (YR) (#PNGT1207); Bundi, 10.v.1988 (YR) (#PNGT1210); <bold>Morobe:</bold> Wampit, 06.ii.1983 (JMP &amp; YR) (#PNGT178); Kaiapit, 19.ii.1983 (JMP &amp; YR) (#PNGT192); Sirasira, 15.v.1988 (YR) (#PNGT1219, 1220). Bulolo, 14.ii.1983 (JMP &amp; YR) (#PNGT168); Mount Susu, 23.v.1987 (YR), in branch of klinkii pine on the ground (#PNGT1085); Mount Susu, 19.v.1988 (YR), in branch of klinkii pine on the ground (#PNGT1233); <bold>Oro:</bold> Kokoda, 13.iii.1985 (JMP &amp; YR), in tree stump in cocoa plantation (#PNGT949); Koiasi, 14.iii.1985 (JMP &amp; YR)<!--PageBreak--> (#PNGT957); Kokoda, 19.iii.1985 (JMP &amp; YR), in dead wood in rubber plantation (#PNGT987); <bold>East New Britain:</bold> Warengoi, 19.v.1984 (JMP &amp; YR) (#PNGT561); Ataliklikun Bay, 30 km W of Keravat, 23.v.1984 (JMP &amp; YR) (#PNGT595); <bold>New Ireland:</bold> Lelet plateau, 27.v.1984 (JMP &amp; YR) (#PNGT609, 610); Konos, 29.v.1984 (JMP &amp; YR) (#PNGT623); <bold>Manus:</bold> Road Lorengau-Yiringo km 32, 04.vi.1984 (JMP &amp; YR) (#PNGT659); <bold>Central:</bold> Sogeri area, 23.xi.1962 (AE), 2 samples with alates, from logs in rubber grove (AMNH); Sirinumu Dam, 06.iii.1985 (JMP &amp; YR) (#PNGT913); Sirinumu Dam, 08.iii.1985 (JMP &amp; YR) (#PNGT926, 931); <bold>Southern Highlands:</bold> Lake Kutubu, 11.x.1988 (YR) (#PNGT1287, 1288); Pimaga, 16.x.1988 (YR) (#PNGT1304); <bold>Fly:</bold> Tabubil, 20.v.1990 (YR &amp; ML) (#PNGT1548); Lake Murray, 22.v.1990 (YR &amp; ML) (#PNGT1557); Lake Murray, 24.v.1990 (YR &amp; ML) (#PNGT1583); Nomad, 31.v.1990 (YR &amp; ML) (#PNGT1626). <bold>INDONESIA: Papua:</bold> Road Nabire-Mapia km 43, 26.xi.1995 (YR) (#IRJT168); Kaimana, 21.xi.1995 (YR), three samples, the last one with large nymphs (#IRJT103, 109, 113); Kaimana, 23.xi.1995 (YR) (#IRJT142).</p></tp:treatment-sec><tp:treatment-sec sec-type="New synonymy"><title>New synonymy.</title><p>We compared the type material of <italic><tp:taxon-name>Schedorhinotermes longirostris</tp:taxon-name></italic> and <italic><tp:taxon-name>Schedorhinotermes dimorphus</tp:taxon-name></italic> with our material and were not able to find any relevant morphological characters to distinguish the two species. Therefore, we consider <italic><tp:taxon-name>Schedorhinotermes dimorphus</tp:taxon-name></italic> as a junior synonym of <italic><tp:taxon-name>Schedorhinotermes longirostris</tp:taxon-name></italic>.</p><fig id="F17" position="float" orientation="portrait"><label>Figures 68–74.</label><caption><p><italic><tp:taxon-name>Schedorhinotermes longirostris</tp:taxon-name></italic>. Imago: <bold>68</bold> head. Major soldier: <bold>69</bold> head; <bold>71</bold> left mandible; <bold>72</bold> right mandible. Minor soldier: <bold>70</bold> head; <bold>73</bold> left mandible; <bold>74</bold> right mandible. Scale bars: <bold>68</bold>, <bold>69</bold>, <bold>70:</bold> 0.5mm; <bold>71</bold>, <bold>72</bold>, <bold>73</bold>, <bold>74:</bold> 0.2mm.</p></caption><graphic xmlns:xlink="http://www.w3.org/1999/xlink" xlink:href="ZooKeys-148-055-g017.jpg" position="float" orientation="portrait" xlink:type="simple"/></fig></tp:treatment-sec><tp:treatment-sec sec-type="Imago"><title>Imago.</title><p>(<xref ref-type="fig" rid="F17">Fig. 68</xref>). Head covered by 10–15 setae. Eyes of medium size. Pronotum covered by about 50 setae mainly located on the edges. Antennae with 20 articles. Measurements (mm) of 6 imagoes from 1 colony: TBL: 7.39–8.79; HLC: 1.37–1.58; HWE: 1.51–1.62; PL: 0.73–0.79; PW: 1.23–1.36; FWL: 8.70–9.80; ED: 0.31–0.33.</p></tp:treatment-sec><tp:treatment-sec sec-type="Major soldier"><title>Major soldier.</title><p>(<xref ref-type="fig" rid="F17">Figs 69, 71–72</xref>). Soldiers of small size. Head, excluding labrum, square-shaped, slightly longer than wide, covered by about 10 setae. Labrum slightly longer than wide, reaching the tip of mandibles. Antennae with 15 or 16 articles. Pronotum covered by 6 long setae disposed in each corners. Mesonotum and metanotum with 4 long setae. Abdomen with 6 long setae per segment, plus sometimes 1 or 2 smaller ones. Mandibles strongly curved at tip with short subsidiary teeth. Left mandible with 2 subsidiary teeth of the same length. Right mandible without hump at the basis. Measurements (mm) of 1 major soldier from the type colony of <italic><tp:taxon-name>Schedorhinotermes longirostris</tp:taxon-name></italic>, 2 major soldiers from the type colony of <italic><tp:taxon-name>Schedorhinotermes dimorphus</tp:taxon-name></italic> [brackets], and 77 major soldiers from 29 colonies (parentheses): HLC: 1.56 [1.50–1.56] (1.35–1.95); HLL: 2.05 [1.92–1.99] (1.65–2.21); HW: 1.32 [1.31–1.35] (1.17–1.51); PW: 0.74 [0.73–0.75] (0.65–0.86); RML: 0.98 [0.89–0.97] (0.75–1.06); mPW: 0.25 [0.24] (0.19–0.30); T3L: 1.19 [1.09–1.16] (1.11–1.36).</p></tp:treatment-sec><tp:treatment-sec sec-type="Minor soldier"><title>Minor soldier.</title><p>(<xref ref-type="fig" rid="F17">Figs 70, 73–74</xref>). Soldiers of small size. Head elongated, covered by 5–10 setae. Labrum very elongated, 3 times longer than wide, reaching beyond mandibles. Fronto-clypeus of medium size. Antennae with 15 or 16 articles. Pronotum covered by 6 large setae disposed in each corner. Mesonotum and metanotum with 4 long setae. Abdomen with 6 long setae per segment, plus sometimes 1 or 2 smaller ones. Mandibles elongated, hardly curved, with short subsidiary teeth. Measurements (mm) of 10 minor soldiers from 10 colonies of <italic><tp:taxon-name>Schedorhinotermes longirostris</tp:taxon-name></italic>, plus 6 minor soldiers of the type colony of <italic><tp:taxon-name>Schedorhinotermes dimorphus</tp:taxon-name></italic> [brackets]: HLC: 0.82–1.05 [0.90–0.94]; HLL: <!--PageBreak-->1.18–1.54 [1.30–1.37]; HW: 0.60–0.77 [0.66–0.69]; PL: 0.28–0.36 [0.30–0.33]; PW: 0.40–0.53 [0.44–0.51]; RML: 0.52–0.70 [0.51–0.64]; MPW: 0.25–0.31 [0.24–0.28]; T3L: 0.74–0.94 [0.71–0.87].</p></tp:treatment-sec><tp:treatment-sec sec-type="Comparisons"><title>Comparisons.</title><p>This species can be distinguished from other New Guinean species by the number of setae on the pronotum (6 per segment), mesonotum (4), metanotum (4) and abdomen (6) in the major soldier caste.</p></tp:treatment-sec><tp:treatment-sec sec-type="Distribution"><title>Distribution.</title><p>(<xref ref-type="fig" rid="F19">Fig. 82</xref>).This species is common in forested areas throughout New Guinea. It probably also occurs in Indonesia, since it was described from the Nicobar islands.</p></tp:treatment-sec><tp:treatment-sec sec-type="Termitophiles"><title>Termitophiles.</title><p>Several <tp:taxon-name>Aleocharinae</tp:taxon-name> (<tp:taxon-name>Coleoptera</tp:taxon-name>, <tp:taxon-name>Staphylinidae</tp:taxon-name>) were found with this species. <italic><tp:taxon-name>Schedotermoecia kaimanensis</tp:taxon-name></italic> (<tp:taxon-name>Coptotermoeciina</tp:taxon-name>) was described from colony #IRJT142, and its congener <italic><tp:taxon-name>Schedotermoecia papuana</tp:taxon-name></italic> from #PNGT1165 (<xref ref-type="bibr" rid="B2">Bourguignon and Roisin 2006</xref>). The following <tp:taxon-name>Trichopseniini</tp:taxon-name> also occur with this species: <italic><tp:taxon-name>Schedolimulus elongatus</tp:taxon-name></italic>, <italic><tp:taxon-name>Schedotermoecia planus</tp:taxon-name></italic> and <italic><tp:taxon-name>Schedotermoecia minutides</tp:taxon-name></italic> Bourguignon, <italic>nomen novum</italic> (here proposed as replacement name for <italic><tp:taxon-name>Schedotermoecia minutus</tp:taxon-name></italic> Bourguignon, 2007, to remove secondary homonymy with <italic><tp:taxon-name>Phorilimulus minutus</tp:taxon-name></italic> Pasteels &amp; Kistner, 1971, transferred to <italic><tp:taxon-name>Schedolimulus</tp:taxon-name></italic> by <xref ref-type="bibr" rid="B41">Kanao et al. 2011</xref>).</p></tp:treatment-sec><tp:treatment-sec><!--Section generated to contain objects referenced in tp:taxon-treatment.--><fig id="F19" position="float" orientation="portrait"><label>Figure 82.</label><caption><p>Known distribution in New Guinea of: ■ <italic><tp:taxon-name>Schedorhinotermes seclusus</tp:taxon-name></italic>; ● <italic><tp:taxon-name>Schedorhinotermes malaccensis</tp:taxon-name></italic>; ✖ <italic><tp:taxon-name>Schedorhinotermes longirostris</tp:taxon-name></italic>.</p></caption><graphic xmlns:xlink="http://www.w3.org/1999/xlink" xlink:href="ZooKeys-148-055-g019.jpg" position="float" orientation="portrait" xlink:type="simple"/></fig></tp:treatment-sec><ref-list><ref id="B5"><mixed-citation xmlns:xlink="http://www.w3.org/1999/xlink" xlink:type="simple"><person-group><name name-style="western"><surname>Brauer</surname><given-names>F</given-names></name></person-group> (<year>1866</year>)<source> Neuropteren. Reise der österreichischen Fregatte Novara um die Erde in den Jahren 1857, 1858, 1859 unter den Befehlen des Commodore B. von Wüllerstorf-Urbair. Zoologischer Theil, Bd. II, Abth. 1. Kaiserlich-königlichen Hof- und Staatsdruckerei, Vienna, 105 pp., 2 pls.</source></mixed-citation></ref><ref id="B39"><mixed-citation xmlns:xlink="http://www.w3.org/1999/xlink" xlink:type="simple"><person-group><name name-style="western"><surname>Holmgren</surname><given-names>N</given-names></name></person-group> (<year>1913</year>)<article-title> Termitenstudien. 4. Versuch einer systematischen Monographie der Termiten der orientalischen Region.</article-title><source>Kungliga Svenska vetenskapsakademiens Handlingar </source><volume>50</volume>: <fpage>1</fpage>-<lpage>276</lpage>.</mixed-citation></ref><ref id="B65"><mixed-citation xmlns:xlink="http://www.w3.org/1999/xlink" xlink:type="simple"><person-group><name name-style="western"><surname>Snyder</surname><given-names>TE</given-names></name></person-group> (<year>1949</year>)<source> Catalog of the Termites (Isoptera) of the World.</source><publisher-name>Smithsonian Institution</publisher-name>, <publisher-loc>Washington</publisher-loc>, <lpage>490</lpage> pp.</mixed-citation></ref><ref id="B11"><mixed-citation xmlns:xlink="http://www.w3.org/1999/xlink" xlink:type="simple"><person-group><name name-style="western"><surname>Desneux</surname><given-names>J</given-names></name></person-group> (<year>1905</year>)<article-title> Isoptera of New Guinea collected by L. Biró.</article-title><source>Annales Historico-Naturales Musei Nationalis Hungarici </source><volume>3</volume>: <fpage>367</fpage>-<lpage>377</lpage>.</mixed-citation></ref><ref id="B37"><mixed-citation xmlns:xlink="http://www.w3.org/1999/xlink" xlink:type="simple"><person-group><name name-style="western"><surname>Holmgren</surname><given-names>N</given-names></name></person-group> (<year>1911a</year>)<article-title> Neu-Guinea-Termiten.</article-title><source>Mitteilungen aus dem Zoologischen Museum in Berlin </source><volume>5</volume>: <fpage>452</fpage>-<lpage>465</lpage>.</mixed-citation></ref><ref id="B2"><mixed-citation xmlns:xlink="http://www.w3.org/1999/xlink" xlink:type="simple"><person-group><name name-style="western"><surname>Bourguignon</surname><given-names>T</given-names></name><name name-style="western"><surname>Roisin</surname><given-names>Y</given-names></name></person-group> (<year>2006</year>)<article-title> A new genus and three new species of termitophilous staphylinids (Coleoptera: Staplylinidae) associated with <italic>Schedorhinotermes</italic> (Isoptera: Rhinotermitidae) in New Guinea.</article-title><source>Sociobiology </source><volume>48</volume>: <fpage>395</fpage>-<lpage>407</lpage>.</mixed-citation></ref><ref id="B41"><mixed-citation xmlns:xlink="http://www.w3.org/1999/xlink" xlink:type="simple"><person-group><name name-style="western"><surname>Kanao</surname><given-names>T</given-names></name><name name-style="western"><surname>Maruyama</surname><given-names>M</given-names></name><name name-style="western"><surname>Sakchoowong</surname><given-names>W</given-names></name></person-group> (<year>2011</year>)<article-title> A new species of Trichopseniini (Coleoptera, Staphylinidae) found with <italic>Schedorhinotermes</italic> termite (Isoptera, Rhinotermitidae) in Khao Yai National Park, Thailand.</article-title><source>Zootaxa </source><volume>2748</volume>: <fpage>53</fpage>-<lpage>60</lpage>.</mixed-citation></ref></ref-list></tp:taxon-treatment>
