# Supplementary material for: Revision of the termite family Rhinotermitidae (Isoptera) in New Guinea
Source: Zookeys. 2011 Nov 21;(148):55–103. doi: 10.3897/zookeys.148.1826 (PMC3264403; doi:10.3897/zookeys.148.1826)
Supplement: XML Treatment for Schedorhinotermes translucens [file zookeys.148.1826-treatment17.xml]

<!DOCTYPE tp:taxon-treatment
  PUBLIC "-//TaxonX//DTD Taxonomic Treatment Publishing DTD v0 20100105//EN" "tax-treatment-NSO.dtd">
<tp:taxon-treatment xmlns:tp="http://www.plazi.org/taxpub"><tp:treatment-meta><mixed-citation publication-type="journal"><person-group><name><surname>Bourguignon</surname><given-names>Thomas</given-names></name><name><surname>Roisin</surname><given-names>Yves</given-names></name></person-group><article-title>Revision of the termite family Rhinotermitidae (Isoptera) in New Guinea</article-title><source>Zookeys</source><day>21</day><month>11</month><year>2011</year><volume>2011</volume><issue>148</issue><fpage>55</fpage><lpage>103</lpage><pub-id pub-id-type="doi">10.3897/zookeys.148.1826</pub-id></mixed-citation></tp:treatment-meta><tp:nomenclature><tp:taxon-name>
                        <tp:taxon-name-part taxon-name-part-type="genus">Schedorhinotermes</tp:taxon-name-part>
                        <tp:taxon-name-part taxon-name-part-type="species">translucens</tp:taxon-name-part>
                        <object-id xmlns:xlink="http://www.w3.org/1999/xlink" xlink:type="simple">http://species-id.net/wiki/Schedorhinotermes_translucens</object-id>
                    </tp:taxon-name><tp:taxon-authority>(Haviland, 1898)</tp:taxon-authority><xref ref-type="fig" rid="F18">Figs 75–81</xref><xref ref-type="fig" rid="F20">83</xref><tp:nomenclature-citation-list><tp:nomenclature-citation><tp:taxon-name>Termes translucens</tp:taxon-name><comment><xref ref-type="bibr" rid="B30">Haviland 1898</xref>: 394.</comment></tp:nomenclature-citation><tp:nomenclature-citation><tp:taxon-name>Rhinotermes translucens</tp:taxon-name><comment> (Haviland). <xref ref-type="bibr" rid="B10">Desneux 1904b</xref>: 28.</comment></tp:nomenclature-citation><tp:nomenclature-citation><tp:taxon-name>Rhinotermes</tp:taxon-name><comment> (<italic><tp:taxon-name>Schedorhinotermes</tp:taxon-name></italic>) <italic>translucens</italic> (Haviland). <xref ref-type="bibr" rid="B37">Holmgren 1911a</xref>: 458.</comment></tp:nomenclature-citation><tp:nomenclature-citation><tp:taxon-name>Rhinotermes</tp:taxon-name><comment> (<italic><tp:taxon-name>Schedorhinotermes</tp:taxon-name></italic>) <italic>celebensis</italic><xref ref-type="bibr" rid="B37">Holmgren 1911a</xref>: 458. <bold>New synonymy.</bold></comment></tp:nomenclature-citation><tp:nomenclature-citation><tp:taxon-name>Rhinotermes</tp:taxon-name><comment> (<italic><tp:taxon-name>Schedorhinotermes</tp:taxon-name></italic>) <italic>marjoriae</italic><xref ref-type="bibr" rid="B64">Snyder 1925</xref>: 404–405. <bold>New synonymy.</bold></comment></tp:nomenclature-citation><tp:nomenclature-citation><tp:taxon-name>Schedorhinotermes marjoriae</tp:taxon-name><comment> (Snyder). <xref ref-type="bibr" rid="B65">Snyder 1949</xref>: 94.</comment></tp:nomenclature-citation><tp:nomenclature-citation><tp:taxon-name>Schedorhinotermes celebensis</tp:taxon-name><comment> (Holmgren). <xref ref-type="bibr" rid="B65">Snyder 1949</xref>: 90.</comment></tp:nomenclature-citation><tp:nomenclature-citation><tp:taxon-name>Schedorhinotermes translucens</tp:taxon-name><comment> (Haviland). <xref ref-type="bibr" rid="B65">Snyder 1949</xref>: 96.</comment></tp:nomenclature-citation></tp:nomenclature-citation-list></tp:nomenclature><tp:treatment-sec sec-type="Material examined"><title>Material examined.</title><p><bold>Syntypes, all castes:</bold> <bold>MALAYSIA: Sarawak:</bold> Kuching, xi.1894 (G.D. Haviland) (type No. 299, B.M.1899–41, BMNH, collection data from <xref ref-type="bibr" rid="B28">Harris 1966</xref>). <bold>Syntype of <italic><tp:taxon-name>Schedorhinotermes celebensis</tp:taxon-name></italic>, alate:</bold> Celebes, Hickson (BMNH). <bold>Other material: SOLOMON ISLANDS:</bold> Guadalcanal, 24.xi.1954 (E.S. Brown), labelled <italic><tp:taxon-name>Schedorhinotermes marjoriae</tp:taxon-name></italic> (BMNH). <bold>PAPUA NEW GUINEA:</bold> <bold>Madang:</bold> Bunapas road, 26.vi.1981 (JMP) (#PNGT104); Nubia, 18.v.1983 (YR) (#PNGT352); Hatzfeldthafen, 20.v.1983 (YR), in bamboo thicket (#PNGT363); Potsdam, 10.xii.1983 (YR) (#PNGT495); Boisa Island, 06.ix.1984 (YR) (#PNGT819); Tabele (Manam Is.), 19.ix.1984 (YR) (#PNGT841); Guam bridge, 12.ii.1985 (JMP &amp; YR) (#PNGT872); Bunapas road, 16.ii.1985 (JMP &amp; YR) (#PNGT877); Hatzfeldthafen, 22.ii.1985 (JMP &amp; YR), with royal pair, 1 alate in log on the ground (#PNGT893); Bogia-Tangu road km 10, 28.vii.1987 (YR) (#PNGT1125 ?1124?); Nubia, 17.ii.1988 (YR), with 3 alates<!--PageBreak--> (#PNGT1155); Baitabag, 15.v.1999 (L. Čižek) (#11, J. Šobotník’s collection); Tabobo, 07.i.1989 (ML), with alates (#PNGT1385); Braham mission, 05.v.1988 (YR) (#PNGT1199); <bold>Morobe:</bold> Kaiapit, 18–19.ii.1983 (JMP &amp; YR) (#PNGT185, 190); 19 km W Lae, 28.xi.1962 (AE) (AMNH); 40 km S Lae on Bulolo road, 15.xii.1962 (AE) (AMNH); 21 km ENE Lae, 20.xii.1962 (AE) (AMNH); Markham River (21 <!--PageBreak-->km NW Lae), 08.xii.1962 (AE), with nymphoid queen, in standing tree besides stream (AMNH); Oomsis, 25.v.1987 (YR) (#PNGT1089); Bulolo, 14.ii.1983 (JMP &amp; YR) (#PNGT166, 167); Bulolo, 22.v.1987 (YR) (#PNGT1078); 8 km S Bulolo, alt. 900m, 14.xii.1962 (AE) (AMNH); Manki ridge, 18.v.1988 (YR), in <italic><tp:taxon-name>Castanopsis</tp:taxon-name></italic> forest (#PNGT1227); Mount Susu, 19.v.1988 (YR), in hoop pine log (#PNGT1234); Wau-Edie Creek road, 10.ii.1983 (JMP &amp; YR) (#PNGT157, 158); Mount Missim, 12.ii.1983 (JMP &amp; YR) (#PNGT163); Kaulz Creek, 13.xii.1962 (AE), 2 samples from wood stump in mid-montane forest (AMNH); <bold>Eastern Highlands:</bold> Aiyura, 03.i.1963 (AE), 2 samples from stumps, one in <italic><tp:taxon-name>Castanopsis acuminata</tp:taxon-name></italic> forest, one in garden (AMNH); <bold>Sandaun:</bold> Yapsiei, 10.iii.1994 (YR &amp; ML) (#PNGT1731, 1732); Yapsiei, 11.iii.1994 (YR &amp; ML) (#PNGT1743); Yapsiei, 12.iii.1994 (YR &amp; ML), with 1 alate (#PNGT1752); <bold>Manus:</bold> Lorengau-Yiringo road km 32, 04.vi.1984 (JMP &amp; YR) (#PNGT655); Lorengau-Yiringo road km 32, 06.vi.1984 (JMP &amp; YR) (#PNGT674); <bold>East New Britain:</bold> Ataliklikun Bay, 30 km W of Keravat, 23.v.1984 (JMP &amp; YR) (#PNGT596); <bold>Oro:</bold> Kokoda, 13.iii.1985 (JMP &amp; YR) (#PNGT951); Kokoda, 17.iii.1985 (JMP &amp; YR) (#PNGT978, 979); Kokoda, 17.iii.1985 (JMP &amp; YR), in rubber plantation (#PNGT991, 992); <bold>Central:</bold> Sirinumu Dam, 09.iii.1985 (JMP &amp; YR) (#PNGT941); Brown River, 21.iii.1985 (JMP &amp; YR) (#PNGT995); <bold>Southern Highlands:</bold> Bosavi mission, 25.vi.1999 (L. Čižek) (#19, J. Šobotník’s collection); Lake Kutubu, 13.x.1988 (YR) (#PNGT1294); Pimaga, 16–17.x.1988 (YR) (#PNGT1303, 1305, 1311); Pimaga, 19.x.1988 (YR) (#PNGT1320); <bold>Fly:</bold> Morehead, 23.iii.1989 (YR &amp; ML) (#PNGT1417); Wipim, 29.iii.1989 (YR &amp; ML) (#PNGT1474); Tabubil, 19.v.1990 (YR &amp; ML) (#PNGT1538); Lake Murray, 23.v.1990 (YR &amp; ML) (#PNGT1568); Nomad, 29.v.1990 (YR &amp; ML) (#PNGT1615); Nomad, 31.v.1990 (YR &amp; ML) (#PNGT1629); Nomad, 01.vi.1990 (YR &amp; ML) (#PNGT1638, 1641, 1646); Nomad, 02.vi.1990 (YR &amp; ML) (#PNGT1666). <bold>INDONESIA: Papua:</bold> Pusppenssat-IrJa, 14.xi.1995 (YR) (#IRJT25); Road Nabire-Mapia km 48, 15.xi.1995 (YR) (#IRJT42); Road Nabire-Mapia km 62, 18.xi.1995 (YR) (#IRJT69, 70); Pusppenssat-IrJa, 19.xi.1995 (YR) (#IRJT83, 93); Topo, 28.xi.1995 (YR) (#IRJT191); Sanoba, 29.xi.1995 (YR) (#IRJT196); Pusppenssat-IrJa, 01.xii.1995 (YR) (#IRJT212). <bold>Samples included with doubt:</bold> <bold>PAPUA NEW GUINEA: Madang:</bold> Usino, 22.ii.1983 (JMP &amp; YR) (#PNGT215); Nubia, 18.v.1983 (YR) (#PNGT352); Guam bridge, 12.ii.1985 (JMP &amp; YR) (#PNGT868); Hatzfeldthafen, 22.ii.1985 (JMP &amp; YR) (#PNGT892); <bold>East New Britain:</bold> Warengoi, 19.v.1984 (JMP &amp; YR) (#PNGT571).</p></tp:treatment-sec><tp:treatment-sec sec-type="New synonymy"><title>New synonymy.</title><p><italic><tp:taxon-name>Schedorhinotermes celebensis</tp:taxon-name></italic> was described by <xref ref-type="bibr" rid="B37">Holmgren (1911a)</xref> based on the alate caste. The distinction of rhinotermitid species based only on alates is uncertain, as only few characters give relevant taxonomic information. After comparison of the type series of <italic><tp:taxon-name>Schedorhinotermes celebensis</tp:taxon-name></italic> and <italic><tp:taxon-name>Schedorhinotermes translucens</tp:taxon-name></italic> it appears that alates of the two species are morphologically identical and could be considered as the same species. Moreover, <italic><tp:taxon-name>Schedorhinotermes celebensis</tp:taxon-name></italic> was mentioned in New Guinea and was therefore expected to occur in our samples. Thus, even though the soldiers could not be compared, we consider <italic><tp:taxon-name>Schedorhinotermes celebensis</tp:taxon-name></italic> as a junior synonym of <italic><tp:taxon-name>Schedorhinotermes translucens</tp:taxon-name></italic>.<!--PageBreak--></p><p><italic><tp:taxon-name>Schedorhinotermes marjoriae</tp:taxon-name></italic> was described by <xref ref-type="bibr" rid="B64">Snyder (1925)</xref> based on specimens collected in the Solomon Islands. He pointed out its resemblance with <italic><tp:taxon-name>Schedorhinotermes translucens</tp:taxon-name></italic> and gave as sole character to distinguish these species the morphology of major soldier mandibles. After examination of samples of <italic><tp:taxon-name>Schedorhinotermes marjoriae</tp:taxon-name></italic> and <italic><tp:taxon-name>Schedorhinotermes translucens</tp:taxon-name></italic>, we found that differences between soldier mandibles of the two alleged species are by far smaller than variation observed among New Guinean specimens. For this reason, we also consider <italic><tp:taxon-name>Schedorhinotermes marjoriae</tp:taxon-name></italic> as a junior synonym of <italic><tp:taxon-name>Schedorhinotermes translucens</tp:taxon-name></italic>.</p><fig id="F18" position="float" orientation="portrait"><label>Figures 75–81.</label><caption><p><italic><tp:taxon-name>Schedorhinotermes translucens</tp:taxon-name></italic>. Imago: <bold>75</bold> head. Major soldier: <bold>76</bold> head; <bold>78</bold> left mandible; <bold>79</bold> right mandible. Minor soldier: <bold>77</bold> head; <bold>80</bold> left mandible; <bold>81</bold> right mandible. Scale bars: <bold>75</bold>, <bold>76</bold>, <bold>77:</bold> 0.5mm; <bold>78</bold>, <bold>79</bold>, <bold>80</bold>, <bold>81:</bold> 0.2mm.</p></caption><graphic xmlns:xlink="http://www.w3.org/1999/xlink" xlink:href="ZooKeys-148-055-g018.jpg" position="float" orientation="portrait" xlink:type="simple"/></fig><fig id="F19" position="float" orientation="portrait"><label>Figure 82.</label><caption><p>Known distribution in New Guinea of: ■ <italic><tp:taxon-name>Schedorhinotermes seclusus</tp:taxon-name></italic>; ● <italic><tp:taxon-name>Schedorhinotermes malaccensis</tp:taxon-name></italic>; ✖ <italic><tp:taxon-name>Schedorhinotermes longirostris</tp:taxon-name></italic>.</p></caption><graphic xmlns:xlink="http://www.w3.org/1999/xlink" xlink:href="ZooKeys-148-055-g019.jpg" position="float" orientation="portrait" xlink:type="simple"/></fig><fig id="F20" position="float" orientation="portrait"><label>Figure 83.</label><caption><p>◆ Known distribution in New Guinea of <italic><tp:taxon-name>Schedorhinotermes translucens</tp:taxon-name></italic>; ◇ dubious samples.</p></caption><graphic xmlns:xlink="http://www.w3.org/1999/xlink" xlink:href="ZooKeys-148-055-g020.jpg" position="float" orientation="portrait" xlink:type="simple"/></fig></tp:treatment-sec><tp:treatment-sec sec-type="Imago"><title>Imago.</title><p>(<xref ref-type="fig" rid="F18">Fig. 75</xref>). Head slightly rounded posteriorly, covered by about 15 setae. Eyes relatively large. Pronotum bearing about 50 setae, principally located on edges. Antennae with 20 articles. Measurements (mm) of 3 imagoes from the type colony of <italic><tp:taxon-name>Schedorhinotermes translucens</tp:taxon-name></italic>, 1 imago from the type colony of <italic><tp:taxon-name>Schedorhinotermes celebensis</tp:taxon-name></italic> [brackets], and 26 imagoes from 5 colonies (parentheses): TBL: 7.31–8.95 [7.18] (7.02–8.95); HLC: 1.62–1.68 [1.54] (1.36–1.67); HWE: 1.72–1.76 [1.66] (1.63–1.84); PL: 0.88–0.98 [0.80] (0.74–0.89); PW: 1.48–1.55 [1.39] (1.30–1.56); FWL: 10.21–10.70 [n.a.] (9.60–11.40); ED: 0.51–0.54 [0.41] (0.31–0.48).</p></tp:treatment-sec><tp:treatment-sec sec-type="Major soldier"><title>Major soldier.</title><p>(<xref ref-type="fig" rid="F18">Figs 76, 78–79</xref>). Soldiers of medium size. Head slightly longer than wide, covered by about 30 setae. Labrum not reaching the tip of mandibles. Antennae with 16 articles. Pronotum large, covered by about 15 setae. Mesonotum and metanotum covered by about 10 setae on the posterior margin. Abdomen with 15 to 20 setae per segment. Left mandible with the first subsidiary tooth slightly longer than the second. Right mandible with well developed outgrowth on interior side of base. Measurements (mm) of 3 major soldiers from the type colony of <italic><tp:taxon-name>Schedorhinotermes translucens</tp:taxon-name></italic>, 6 major soldiers from one determined sample of <italic><tp:taxon-name>Schedorhinotermes marjoriae</tp:taxon-name></italic> [brackets], and 87 major soldiers from 29 colonies (parentheses): HLC: 1.91–1.97 [1.95–2.06] (1.45–2.10); HLL: 2.38–2.42 [2.40–2.58] (1.82–2.62); HW: 1.67–1.79 [1.75–1.89] (1.32–1.84); PW: 1.02–1.08 [1.04–1.12] (0.74–1.17); RML: 1.11–1.14 [1.12–1.19] (0.88–1.23); MPW: 0.27–0.30 [0.29–0.34] (0.20–0.34); T3L: 1.54–1.57 [1.42–1.53] (1.15–1.63).</p></tp:treatment-sec><tp:treatment-sec sec-type="Minor soldier"><title>Minor soldier.</title><p>(<xref ref-type="fig" rid="F18">Figs 77, 80–81</xref>). Head elongated, rounded posteriorly, covered by about 10 setae. Labrum 2.5 times longer than wide, reaching the tip of mandibles. Fronto-clypeus elongated. Antennae with 15 articles. Pronotum with about 10 setae on the edges. Mesonotum and metanotum with about 10 setae on the posterior edge. Abdomen with about 8 to 10 setae per segment. Mandibles slender. Measurements (mm) of 5 minor soldiers from the type colony of <italic><tp:taxon-name>Schedorhinotermes translucens</tp:taxon-name></italic>, 6 minor soldiers of one determined sample of <italic><tp:taxon-name>Schedorhinotermes marjoriae</tp:taxon-name></italic> [brackets] and 10 minor soldiers from 10 colonies (parentheses): HLC: 0.99–1.19 [0.98–1.20] (0.90–1.11); HLL: 1.44–1.72 [1.49–1.67] (1.34–1.68); HW: 0.78–0.93 [0.78–0.87] (0.71–0.90); PL: 0.40–0.48 [0.35–0.46] (0.28–0.43); PW: 0.59–0.69 [0.52–0.63] (0.45–0.65); RML: 0.65–0.78 [0.60–0.72] (0.55–0.77); MPW: 0.30–0.35 [0.28–0.32] (0.24–0.34); T3L: 1.04–1.24 [0.89–1.02] (0.87–1.04).</p></tp:treatment-sec><tp:treatment-sec sec-type="Comparisons"><title>Comparisons.</title><p>This species is related to <italic><tp:taxon-name>Schedorhinotermes longirostris</tp:taxon-name></italic>, from which it can be distinguished by its more hairy pronotum, mesonotum, metanotum and abdomen of major soldiers.</p></tp:treatment-sec><tp:treatment-sec sec-type="Distribution"><title>Distribution.</title><p>(<xref ref-type="fig" rid="F20">Fig. 83</xref>). <italic><tp:taxon-name>Schedorhinotermes translucens</tp:taxon-name></italic> is widespread throughout New Guinea, both in savannas and forests. The following additional records are from the literature (samples not examined): <xref ref-type="bibr" rid="B37">Holmgren (1911a)</xref>: Sattelberg, Kola; as <italic><tp:taxon-name>Schedorhinotermes celebensis</tp:taxon-name></italic>: Aitape (as Eitape (Berlinerhafen)); <xref ref-type="bibr" rid="B61">Roonwal and Maiti (1966)</xref>: Meervlakte.</p></tp:treatment-sec><tp:treatment-sec sec-type="Termitophiles"><title>Termitophiles.</title><p><italic><tp:taxon-name>Myrmedonota termitophila</tp:taxon-name></italic> (<tp:taxon-name>Coleoptera</tp:taxon-name>, <tp:taxon-name>Staphylinidae</tp:taxon-name>, <tp:taxon-name>Aleocharinae</tp:taxon-name>, <tp:taxon-name>Lomechusini</tp:taxon-name>) was discovered in colony #PNGT163 (<xref ref-type="bibr" rid="B2">Bourguignon and Roisin 2006</xref>). The following <tp:taxon-name>Trichopseniini</tp:taxon-name> (also <tp:taxon-name>Aleocharinae</tp:taxon-name>), were reported as guests of this species (<xref ref-type="bibr" rid="B3">Bourguignon et al. 2007</xref>): <italic><tp:taxon-name>Schedolimulus elongatus</tp:taxon-name></italic>, <italic><tp:taxon-name>Schedolimulus latus</tp:taxon-name></italic>, <italic><tp:taxon-name>Schedolimulus planus</tp:taxon-name></italic>, and <italic><tp:taxon-name>Schizelythron papuanum</tp:taxon-name></italic>.</p></tp:treatment-sec><ref-list><ref id="B30"><mixed-citation xmlns:xlink="http://www.w3.org/1999/xlink" xlink:type="simple"><person-group><name name-style="western"><surname>Haviland</surname><given-names>GD</given-names></name></person-group> (<year>1898</year>)<article-title> Observations on termites; with descriptions of new species.</article-title><source>Journal of the Linnean Society (Zoology) </source><volume>26</volume>: <fpage>358</fpage>-<lpage>442</lpage>. doi: <ext-link ext-link-type="uri" xlink:href="http://dx.doi.org/10.1111/j.1096-3642.1898.tb00405.x" xlink:type="simple">10.1111/j.1096-3642.1898.tb00405.x</ext-link></mixed-citation></ref><ref id="B10"><mixed-citation xmlns:xlink="http://www.w3.org/1999/xlink" xlink:type="simple"><person-group><name name-style="western"><surname>Desneux</surname><given-names>J</given-names></name></person-group> (<year>1904b</year>)<source> Isoptera Fam. Termitidae. In: Wytsman P (Ed.) Genera Insectorum. Fascicule 25. V. Verteneuil &amp; L. Desmet, Brussels, 52 pp., 2 pls.</source></mixed-citation></ref><ref id="B37"><mixed-citation xmlns:xlink="http://www.w3.org/1999/xlink" xlink:type="simple"><person-group><name name-style="western"><surname>Holmgren</surname><given-names>N</given-names></name></person-group> (<year>1911a</year>)<article-title> Neu-Guinea-Termiten.</article-title><source>Mitteilungen aus dem Zoologischen Museum in Berlin </source><volume>5</volume>: <fpage>452</fpage>-<lpage>465</lpage>.</mixed-citation></ref><ref id="B64"><mixed-citation xmlns:xlink="http://www.w3.org/1999/xlink" xlink:type="simple"><person-group><name name-style="western"><surname>Snyder</surname><given-names>TE</given-names></name></person-group> (<year>1925</year>)<article-title> New termites from the Solomon Islands and Santa Cruz Archipelago.</article-title><source>Journal of the Washington Academy of Sciences </source><volume>15</volume>: <fpage>395</fpage>-<lpage>407</lpage>.</mixed-citation></ref><ref id="B65"><mixed-citation xmlns:xlink="http://www.w3.org/1999/xlink" xlink:type="simple"><person-group><name name-style="western"><surname>Snyder</surname><given-names>TE</given-names></name></person-group> (<year>1949</year>)<source> Catalog of the Termites (Isoptera) of the World.</source><publisher-name>Smithsonian Institution</publisher-name>, <publisher-loc>Washington</publisher-loc>, <lpage>490</lpage> pp.</mixed-citation></ref><ref id="B28"><mixed-citation xmlns:xlink="http://www.w3.org/1999/xlink" xlink:type="simple"><person-group><name name-style="western"><surname>Harris</surname><given-names>WV</given-names></name></person-group> (<year>1966</year>)<article-title> Type localities of the Isoptera described by Haviland.</article-title><source>Proceedings of the Linnean Society of London </source><volume>177</volume>: <fpage>11</fpage>-<lpage>17</lpage>. doi: <ext-link ext-link-type="uri" xlink:href="http://dx.doi.org/10.1111/j.1095-8312.1966.tb00947.x" xlink:type="simple">10.1111/j.1095-8312.1966.tb00947.x</ext-link></mixed-citation></ref><ref id="B61"><mixed-citation xmlns:xlink="http://www.w3.org/1999/xlink" xlink:type="simple"><person-group><name name-style="western"><surname>Roonwal</surname><given-names>ML</given-names></name><name name-style="western"><surname>Maiti</surname><given-names>PK</given-names></name></person-group> (<year>1966</year>)<article-title> Termites from Indonesia including West Irian.</article-title><source>Treubia </source><volume>27</volume>: <fpage>63</fpage>-<lpage>140</lpage>.</mixed-citation></ref><ref id="B2"><mixed-citation xmlns:xlink="http://www.w3.org/1999/xlink" xlink:type="simple"><person-group><name name-style="western"><surname>Bourguignon</surname><given-names>T</given-names></name><name name-style="western"><surname>Roisin</surname><given-names>Y</given-names></name></person-group> (<year>2006</year>)<article-title> A new genus and three new species of termitophilous staphylinids (Coleoptera: Staplylinidae) associated with <italic>Schedorhinotermes</italic> (Isoptera: Rhinotermitidae) in New Guinea.</article-title><source>Sociobiology </source><volume>48</volume>: <fpage>395</fpage>-<lpage>407</lpage>.</mixed-citation></ref><ref id="B3"><mixed-citation xmlns:xlink="http://www.w3.org/1999/xlink" xlink:type="simple"><person-group><name name-style="western"><surname>Bourguignon</surname><given-names>T</given-names></name><name name-style="western"><surname>Pasteels</surname><given-names>JM</given-names></name><name name-style="western"><surname>Roisin</surname><given-names>Y</given-names></name></person-group> (<year>2007</year>)<article-title> Taxonomy, distribution and host specificity of the termitophile tribe Trichopseniini (Coleoptera: Staphylinidae) in New Guinea and adjacent islands.</article-title><source>Insect Systematics and Evolution </source><volume>38</volume>: <fpage>405</fpage>-<lpage>425</lpage>. doi: <ext-link ext-link-type="uri" xlink:href="http://dx.doi.org/10.1163/187631207794760967" xlink:type="simple">10.1163/187631207794760967</ext-link></mixed-citation></ref></ref-list></tp:taxon-treatment>
