# Supplementary material for: Revision of the termite family Rhinotermitidae (Isoptera) in New Guinea
Source: Zookeys. 2011 Nov 21;(148):55–103. doi: 10.3897/zookeys.148.1826 (PMC3264403; doi:10.3897/zookeys.148.1826)
Supplement: XML Treatment for Prorhinotermes [file zookeys.148.1826-treatment18.xml]

<!DOCTYPE tp:taxon-treatment
  PUBLIC "-//TaxonX//DTD Taxonomic Treatment Publishing DTD v0 20100105//EN" "tax-treatment-NSO.dtd">
<tp:taxon-treatment xmlns:tp="http://www.plazi.org/taxpub"><tp:treatment-meta><mixed-citation publication-type="journal"><person-group><name><surname>Bourguignon</surname><given-names>Thomas</given-names></name><name><surname>Roisin</surname><given-names>Yves</given-names></name></person-group><article-title>Revision of the termite family Rhinotermitidae (Isoptera) in New Guinea</article-title><source>Zookeys</source><day>21</day><month>11</month><year>2011</year><volume>2011</volume><issue>148</issue><fpage>55</fpage><lpage>103</lpage><pub-id pub-id-type="doi">10.3897/zookeys.148.1826</pub-id></mixed-citation></tp:treatment-meta><tp:nomenclature><label>Genus</label><tp:taxon-name>
                        <tp:taxon-name-part taxon-name-part-type="genus">Prorhinotermes</tp:taxon-name-part>
                        <object-id xmlns:xlink="http://www.w3.org/1999/xlink" xlink:type="simple">http://species-id.net/wiki/Prorhinotermes</object-id>
                    </tp:taxon-name><tp:taxon-authority>Silvestri, 1909</tp:taxon-authority><tp:nomenclature-citation-list><tp:nomenclature-citation><tp:taxon-name>Prorhinotermes</tp:taxon-name><comment><xref ref-type="bibr" rid="B63">Silvestri 1909</xref>: 286.</comment></tp:nomenclature-citation></tp:nomenclature-citation-list></tp:nomenclature><tp:treatment-sec sec-type="Type species"><title>Type species.</title><p><italic><tp:taxon-name>Prorhinotermes inopinatus</tp:taxon-name></italic> Silvestri, 1909, by original designation.</p></tp:treatment-sec><tp:treatment-sec sec-type="Diagnosis"><title>Diagnosis.</title><p>Imago head oval to circular-shaped, with ocelli located before the well developed eyes. Fontanelle situated in the middle of the head. Antenna with 19 to 22 articles. Pronotum narrower than head. Soldier head variable in shape, often larger posteriorly than anteriorly. Fontanelle narrow, placed at anterior third of the head. Frons with a groove in the middle from opening of fontanelle to clypeus. Eyes present as hyaline spots, more or less developed. Antennae with 13 to 20 articles. Pronotum generally wide. Mandibles elongated, left one with a short marginal tooth at the basis, right one without marginal teeth. Soldiers and workers very variable in size (<xref ref-type="bibr" rid="B70">Tho 1992</xref>).<!--PageBreak--><!--PageBreak--></p></tp:treatment-sec><tp:treatment-sec sec-type="Distribution"><title>Distribution.</title><p><italic><tp:taxon-name>Prorhinotermes</tp:taxon-name></italic> has an insular distribution. It is found in the West Indies, Pacific islands, East Indies and islands of the Indian Ocean including Madagascar. It is not reported from continents excepted in Central America, Southern Florida and Northern Australia (<xref ref-type="bibr" rid="B14">Emerson 1952</xref>, <xref ref-type="bibr" rid="B24">Gay and Barrett 1983</xref>, <xref ref-type="bibr" rid="B58">Roisin et al. 2006</xref>).</p></tp:treatment-sec><ref-list><ref id="B63"><mixed-citation xmlns:xlink="http://www.w3.org/1999/xlink" xlink:type="simple"><person-group><name name-style="western"><surname>Silvestri</surname><given-names>F</given-names></name></person-group> (<year>1909</year>)<article-title> Isoptera.</article-title> In: <person-group><name name-style="western"><surname>Michaelsen</surname><given-names>W</given-names></name><name name-style="western"><surname>Hartmeyer</surname><given-names>R</given-names></name></person-group> (<role>Eds</role>). <issue-title>Die Fauna Südwest-Australiens, Bd.</issue-title><source>2. G. Fischer Verlag, Jena</source>: <fpage>279</fpage>-<lpage>314</lpage>.</mixed-citation></ref><ref id="B70"><mixed-citation xmlns:xlink="http://www.w3.org/1999/xlink" xlink:type="simple"><person-group><name name-style="western"><surname>Tho</surname><given-names>YP</given-names></name></person-group> (<year>1992</year>)<article-title> Termites of Peninsular Malaysia. Forest Research Institute Malaysia.</article-title><source>Malayan Forest Records, Kepong, </source><volume>36</volume>: <fpage>1</fpage>-<lpage>224</lpage>.</mixed-citation></ref><ref id="B14"><mixed-citation xmlns:xlink="http://www.w3.org/1999/xlink" xlink:type="simple"><person-group><name name-style="western"><surname>Emerson</surname><given-names>AE</given-names></name></person-group> (<year>1952</year>)<article-title> The biogeography of termites.</article-title><source>Bulletin of the American Museum of Natural History </source><volume>99</volume>: <fpage>217</fpage>-<lpage>225</lpage>.</mixed-citation></ref><ref id="B24"><mixed-citation xmlns:xlink="http://www.w3.org/1999/xlink" xlink:type="simple"><person-group><name name-style="western"><surname>Gay</surname><given-names>FJ</given-names></name><name name-style="western"><surname>Barrett</surname><given-names>RA</given-names></name></person-group> (<year>1983</year>)<article-title> The occurrence in Australia of <italic>Prorhinotermes inopinatus</italic> Silvestri (Isoptera: Rhinotermitidae).</article-title><source>Journal of the Australian entomological Society </source><volume>22</volume>: <fpage>75</fpage>-<lpage>77</lpage>. doi: <ext-link ext-link-type="uri" xlink:href="http://dx.doi.org/10.1111/j.1440-6055.1983.tb01845.x" xlink:type="simple">10.1111/j.1440-6055.1983.tb01845.x</ext-link></mixed-citation></ref><ref id="B58"><mixed-citation xmlns:xlink="http://www.w3.org/1999/xlink" xlink:type="simple"><person-group><name name-style="western"><surname>Roisin</surname><given-names>Y</given-names></name><name name-style="western"><surname>Dejean</surname><given-names>A</given-names></name><name name-style="western"><surname>Corbara</surname><given-names>B</given-names></name><name name-style="western"><surname>Orivel</surname><given-names>J</given-names></name><name name-style="western"><surname>Samaniego</surname><given-names>M</given-names></name><name name-style="western"><surname>Leponce</surname><given-names>M</given-names></name></person-group> (<year>2006</year>)<article-title> Vertical stratification of the termite assemblage in a neotropical rainforest.</article-title><source>Oecologia </source><volume>149</volume>: <fpage>301</fpage>-<lpage>311</lpage>. doi: <ext-link ext-link-type="uri" xlink:href="http://dx.doi.org/10.1007/s00442-006-0449-5" xlink:type="simple">10.1007/s00442-006-0449-5</ext-link></mixed-citation></ref></ref-list></tp:taxon-treatment>
