# Supplementary material for: Revision of the termite family Rhinotermitidae (Isoptera) in New Guinea
Source: Zookeys. 2011 Nov 21;(148):55–103. doi: 10.3897/zookeys.148.1826 (PMC3264403; doi:10.3897/zookeys.148.1826)
Supplement: XML Treatment for Prorhinotermes inopinatus [file zookeys.148.1826-treatment19.xml]

<!DOCTYPE tp:taxon-treatment
  PUBLIC "-//TaxonX//DTD Taxonomic Treatment Publishing DTD v0 20100105//EN" "tax-treatment-NSO.dtd">
<tp:taxon-treatment xmlns:tp="http://www.plazi.org/taxpub"><tp:treatment-meta><mixed-citation publication-type="journal"><person-group><name><surname>Bourguignon</surname><given-names>Thomas</given-names></name><name><surname>Roisin</surname><given-names>Yves</given-names></name></person-group><article-title>Revision of the termite family Rhinotermitidae (Isoptera) in New Guinea</article-title><source>Zookeys</source><day>21</day><month>11</month><year>2011</year><volume>2011</volume><issue>148</issue><fpage>55</fpage><lpage>103</lpage><pub-id pub-id-type="doi">10.3897/zookeys.148.1826</pub-id></mixed-citation></tp:treatment-meta><tp:nomenclature><tp:taxon-name>
                        <tp:taxon-name-part taxon-name-part-type="genus">Prorhinotermes</tp:taxon-name-part>
                        <tp:taxon-name-part taxon-name-part-type="species">inopinatus</tp:taxon-name-part>
                        <object-id xmlns:xlink="http://www.w3.org/1999/xlink" xlink:type="simple">http://species-id.net/wiki/Prorhinotermes_inopinatus</object-id>
                    </tp:taxon-name><tp:taxon-authority>Silvestri, 1909</tp:taxon-authority><xref ref-type="fig" rid="F21">Figs 84–87</xref><xref ref-type="fig" rid="F23">93</xref><tp:nomenclature-citation-list><tp:nomenclature-citation><tp:taxon-name>Prorhinotermes inopinatus</tp:taxon-name><comment> Silvestri 1909: 287–288.</comment></tp:nomenclature-citation><tp:nomenclature-citation><tp:taxon-name>Prorhinotermes manni</tp:taxon-name><comment><xref ref-type="bibr" rid="B64">Snyder 1925</xref>: 399 (synonymized by <xref ref-type="bibr" rid="B65">Snyder 1949</xref>: 86).</comment></tp:nomenclature-citation><tp:nomenclature-citation><tp:taxon-name>Prorhinotermes solomonensis</tp:taxon-name><comment><xref ref-type="bibr" rid="B64">Snyder 1925</xref>: 400 (synonymized by <xref ref-type="bibr" rid="B65">Snyder 1949</xref>: 86).</comment></tp:nomenclature-citation></tp:nomenclature-citation-list></tp:nomenclature><tp:treatment-sec sec-type="Material examined"><title>Material examined.</title><p><bold>Syntype:</bold> <bold>TONGA:</bold> Niua Fo’ou (as Insulae Samoa, Ninafoon) (B. Friedländer) (AMNH). <bold>Other material: PAPUA NEW GUINEA:</bold> <bold>Madang:</bold> Bunapas road, 26.vi.1981 (JMP), with neotenic reproductives (#PNGT111); Road Bogia-Tangu km 10, 07.vii.1981 (JMP) (#PNGT129); Potsdam, 18.iv.1983 (YR) (#PNGT325); Nubia, 18.v.1983 (YR) (#PNGT354); Sepen No.1, 29.x.1983 (YR), with nymphs and neotenics (#PNGT426); Bunapae, 12.vi.1984 (YR) (#PNGT687); Bunapae, 23.vii.1984 (YR), with queen in dead wood (#PNGT749); Potsdam, 24.vii.1984 (YR), with neotenics (#PNGT754); Hansa point, 05.ix.1984 (YR) (#PNGT808); Tabele (Manam Is.), 19.ix.1984 (YR) (#PNGT840); Laing Island, 06.ii.1985 (JMP &amp; YR), with alates and neotenics (#PNGT857); Nubia, 25.v.1986 (YR), two colonies, the former dissected completely, with two primary queens and one neotenic male, and nymphs (#PNGT1012, 1013); Potsdam, 03.vi.1986 (YR), two colonies, the latter with many alates (#PNGT1019, 1020); Sepen No.1, 06.vii.1986 (YR) (#PNGT1035); Nubia, 12.vii.1986 (YR), two small colonies (#PNGT1039, 1040); Road Potsdam-Makarup km?, 30.viii.1987 (YR) (#PNGT1137); Sepen No.1, 26.iv.1988 (YR), with two neotenic females (#PNGT1192); Laing Island, 12.iii.1989 (ML), in log on sea shore, with alates (#PNGT1405); Hatzfeldthafen, 20.v.1983 (YR) (#PNGT362); Tabobo, 23.ii.1983 (JMP &amp; YR), with royal pair (#PNGT219); Yagaum Hospital, 07.ii.1983 (JMP &amp; YR), with neotenics (#PNGT149); Yagaum Hospital, 12.iv.1983 (YR), two colonies, the former with alates (#PNGT310, 311); Yagaum Hospital, 13.v.1983 (YR) (#PNGT346); Baitabag, xi.1999 (L. Čižek) (#12, J. Šobotník’s collection). <bold>Morobe:</bold> 21 km NW Lae, 08.xii.1962 (AE), from log on ground in lowland forest (AMNH); Lae, 11.xii.1962 (P. Aloma &amp; AE), rather wet log on forest floor in Botanic Garden (AMNH); 5 km S Lae, 21.xii.1962 (P. Aloma), 2 samples in mangrove branches and stump in water (AMNH); 8 km NW Lae, 27.xii.1962 (AE) (AMNH); 32 km NW Lae (Markham road), 27.xii.1962 (AE), in standing dead tree on edge of <italic><tp:taxon-name>Pandanus</tp:taxon-name></italic> forest (AMNH); 32 km SW Lae, 29.xii.1962 (AE), in sago forest (AMNH); Oomsis, 24.v.1988 (YR) (#PNGT1241); <bold>Sandaun:</bold> Yap<!--PageBreak-->siei, 12.iii.1994 (YR &amp; ML) (#PNGT1753); <bold>Fly:</bold> Tabubil, 20.v.1990 (YR &amp; ML) (#PNGT1539); Nomad, 29.v.1990 (YR &amp; ML), two colonies, the former with neotenics (#PNGT1608, 1612); Nomad, 01.vi.1990 (YR &amp; ML), (#PNGT1635). <bold>INDONESIA:</bold> <bold>Papua:</bold> Pusppenssat-IrJa, 13–15.xi.1995 (YR), three colonies, the first two with neotenics (#IRJT16, 27, 44); Pusppenssat-IrJa, 18.xi.1995 (YR) (#IRJT76); road Nabire-Mapia km 43, 26.xi.1995 (YR) (#IRJT172); Pusppenssat-IrJa, 01.xii.1995 (YR) (#IRJT213). Kaimana, 23.xi.1995 (YR), in dead log on limestone hill (#IRJT145).</p></tp:treatment-sec><tp:treatment-sec sec-type="Imago"><title>Imago.</title><p>(<xref ref-type="fig" rid="F21">Fig. 85</xref>). Head slightly rounded, covered by about 10 setae. Eyes variable in size. Pronotum with large setae mainly situated on the edges. Measurements (mm) of 12 imagoes from 2 colonies: TBL: 4.38–6.72; HLC: 1.09–1.33; HWE: 1.20–1.47; PL: 0.65–0.81; PW: 1.09–1.27; FWL: 6.67–8.42; ED: 0.24–0.37.</p><fig id="F21" position="float" orientation="portrait"><label>Figures 84–87.</label><caption><p><italic><tp:taxon-name>Prorhinotermes inopinatus.</tp:taxon-name></italic> Soldier: <bold>84</bold> head; <bold>86</bold> left mandible; <bold>87</bold> right mandible. Imago: <bold>85</bold> head and pronotum. Scale bars: <bold>84</bold>, <bold>85:</bold> 0.5mm; <bold>86</bold>, <bold>87:</bold> 0.2mm.</p></caption><graphic xmlns:xlink="http://www.w3.org/1999/xlink" xlink:href="ZooKeys-148-055-g021.jpg" position="float" orientation="portrait" xlink:type="simple"/></fig></tp:treatment-sec><tp:treatment-sec sec-type="Soldier"><title>Soldier.</title><p>(<xref ref-type="fig" rid="F21">Figs 84, 86–87</xref>). Head slightly elongated, covered by about 15 setae. Eyes of medium size. Pronotum, mesonotum and metanotum long and wide. Abdomen covered by 6 to 12 long setae per segment. Large mandibles, slightly curved at tip. Measurements (mm) of syntype and 94 soldiers from 32 colonies (parentheses): HLC: 1.79 (1.39–1.85); HLL: 2.02 (1.65–2.16); HW: 1.10 (1.13–1.53); PL: 0.56 (0.45–0.69); PW: 1.17 (0.86–1.24); RML: 1.22 (0.95–1.40); MPW: 0.51 (0.37–0.57); T3L: 1.35 (1.02–1.48).</p></tp:treatment-sec><tp:treatment-sec sec-type="Distribution"><title>Distribution.</title><p>(<xref ref-type="fig" rid="F23">Fig. 93</xref>). This species occurs throughout New Guinean forests, or forested swamps (<xref ref-type="bibr" rid="B53">Roisin 1988b</xref>). It also occurs in Northern Australia (<xref ref-type="bibr" rid="B24">Gay and Barrett 1983</xref>), the Solomons, Santa Cruz, Fiji, Samoa, Ellice and Mariana Islands (<xref ref-type="bibr" rid="B34">Hill 1942</xref>) and Vanuatu (<xref ref-type="bibr" rid="B59">Roisin et al. 2011</xref>).</p></tp:treatment-sec><tp:treatment-sec><!--Section generated to contain objects referenced in tp:taxon-treatment.--><fig id="F23" position="float" orientation="portrait"><label>Figure 93.</label><caption><p>Known distribution in New Guinea of: ∗ <italic><tp:taxon-name>Prorhinotermes inopinatus</tp:taxon-name></italic>; ◆ <italic><tp:taxon-name>Termitogeton planus</tp:taxon-name></italic>.</p></caption><graphic xmlns:xlink="http://www.w3.org/1999/xlink" xlink:href="ZooKeys-148-055-g023.jpg" position="float" orientation="portrait" xlink:type="simple"/></fig></tp:treatment-sec><ref-list><ref id="B64"><mixed-citation xmlns:xlink="http://www.w3.org/1999/xlink" xlink:type="simple"><person-group><name name-style="western"><surname>Snyder</surname><given-names>TE</given-names></name></person-group> (<year>1925</year>)<article-title> New termites from the Solomon Islands and Santa Cruz Archipelago.</article-title><source>Journal of the Washington Academy of Sciences </source><volume>15</volume>: <fpage>395</fpage>-<lpage>407</lpage>.</mixed-citation></ref><ref id="B65"><mixed-citation xmlns:xlink="http://www.w3.org/1999/xlink" xlink:type="simple"><person-group><name name-style="western"><surname>Snyder</surname><given-names>TE</given-names></name></person-group> (<year>1949</year>)<source> Catalog of the Termites (Isoptera) of the World.</source><publisher-name>Smithsonian Institution</publisher-name>, <publisher-loc>Washington</publisher-loc>, <lpage>490</lpage> pp.</mixed-citation></ref><ref id="B53"><mixed-citation xmlns:xlink="http://www.w3.org/1999/xlink" xlink:type="simple"><person-group><name name-style="western"><surname>Roisin</surname><given-names>Y</given-names></name></person-group> (<year>1988b</year>)<article-title> Morphology, development and evolutionary significance of the working stages in the caste system of <italic>Prorhinotermes</italic> (Insecta, Isoptera).</article-title><source>Zoomorphology </source><volume>107</volume>: <fpage>339</fpage>-<lpage>347</lpage>. doi: <ext-link ext-link-type="uri" xlink:href="http://dx.doi.org/10.1007/BF00312217" xlink:type="simple">10.1007/BF00312217</ext-link></mixed-citation></ref><ref id="B24"><mixed-citation xmlns:xlink="http://www.w3.org/1999/xlink" xlink:type="simple"><person-group><name name-style="western"><surname>Gay</surname><given-names>FJ</given-names></name><name name-style="western"><surname>Barrett</surname><given-names>RA</given-names></name></person-group> (<year>1983</year>)<article-title> The occurrence in Australia of <italic>Prorhinotermes inopinatus</italic> Silvestri (Isoptera: Rhinotermitidae).</article-title><source>Journal of the Australian entomological Society </source><volume>22</volume>: <fpage>75</fpage>-<lpage>77</lpage>. doi: <ext-link ext-link-type="uri" xlink:href="http://dx.doi.org/10.1111/j.1440-6055.1983.tb01845.x" xlink:type="simple">10.1111/j.1440-6055.1983.tb01845.x</ext-link></mixed-citation></ref><ref id="B34"><mixed-citation xmlns:xlink="http://www.w3.org/1999/xlink" xlink:type="simple"><person-group><name name-style="western"><surname>Hill</surname><given-names>GF</given-names></name></person-group> (<year>1942</year>)<source> Termites (Isoptera) from the Australian Region.</source><publisher-name>C.S.I.R.</publisher-name>, <publisher-loc>Melbourne</publisher-loc>, <lpage>479</lpage> pp.</mixed-citation></ref><ref id="B59"><mixed-citation xmlns:xlink="http://www.w3.org/1999/xlink" xlink:type="simple"><person-group><name name-style="western"><surname>Roisin</surname><given-names>Y</given-names></name><name name-style="western"><surname>Corbara</surname><given-names>B</given-names></name><name name-style="western"><surname>Delsinne</surname><given-names>T</given-names></name><name name-style="western"><surname>Orivel</surname><given-names>J</given-names></name><name name-style="western"><surname>Leponce</surname><given-names>M</given-names></name></person-group> (<year>2011</year>)<article-title> Termites in Santo: lessons from a survey in the Penaoru area.</article-title> In: <person-group><name name-style="western"><surname>Bouchet</surname><given-names>P</given-names></name><name name-style="western"><surname>Guyader</surname><given-names>H Le</given-names></name><name name-style="western"><surname>Pascal</surname><given-names>O</given-names></name></person-group> (<role>Eds</role>) <issue-title>The Natural History of Santo. Muséum national d’Histoire naturelle / IRD éditions / Pro-Natura International, Paris, France.</issue-title><source>Patrimoines naturels </source><volume>70</volume>: <fpage>128</fpage>-<lpage>130</lpage>.</mixed-citation></ref></ref-list></tp:taxon-treatment>
