# Supplementary material for: Revision of the termite family Rhinotermitidae (Isoptera) in New Guinea
Source: Zookeys. 2011 Nov 21;(148):55–103. doi: 10.3897/zookeys.148.1826 (PMC3264403; doi:10.3897/zookeys.148.1826)
Supplement: XML Treatment for Termitogeton [file zookeys.148.1826-treatment20.xml]

<!DOCTYPE tp:taxon-treatment
  PUBLIC "-//TaxonX//DTD Taxonomic Treatment Publishing DTD v0 20100105//EN" "tax-treatment-NSO.dtd">
<tp:taxon-treatment xmlns:tp="http://www.plazi.org/taxpub"><tp:treatment-meta><mixed-citation publication-type="journal"><person-group><name><surname>Bourguignon</surname><given-names>Thomas</given-names></name><name><surname>Roisin</surname><given-names>Yves</given-names></name></person-group><article-title>Revision of the termite family Rhinotermitidae (Isoptera) in New Guinea</article-title><source>Zookeys</source><day>21</day><month>11</month><year>2011</year><volume>2011</volume><issue>148</issue><fpage>55</fpage><lpage>103</lpage><pub-id pub-id-type="doi">10.3897/zookeys.148.1826</pub-id></mixed-citation></tp:treatment-meta><tp:nomenclature><label>Genus</label><tp:taxon-name>
                        <tp:taxon-name-part taxon-name-part-type="genus">Termitogeton</tp:taxon-name-part>
                        <object-id xmlns:xlink="http://www.w3.org/1999/xlink" xlink:type="simple">http://species-id.net/wiki/Termitogeton</object-id>
                    </tp:taxon-name><tp:taxon-authority>Desneux, 1904</tp:taxon-authority><tp:nomenclature-citation-list><tp:nomenclature-citation><tp:taxon-name>Termes</tp:taxon-name><comment><italic>(Termitogeton)</italic><xref ref-type="bibr" rid="B9">Desneux 1904a</xref>: 373–374.</comment></tp:nomenclature-citation><tp:nomenclature-citation><tp:taxon-name>Termitogeton</tp:taxon-name><comment> Desneux. <xref ref-type="bibr" rid="B38">Holmgren 1911b</xref>: 75.</comment></tp:nomenclature-citation></tp:nomenclature-citation-list></tp:nomenclature><tp:treatment-sec sec-type="Type species"><title>Type species.</title><p><italic><tp:taxon-name>Termes planus</tp:taxon-name></italic> Haviland, 1898, by monotypy.</p></tp:treatment-sec><tp:treatment-sec sec-type="Note on type species designation"><title>Note on type species designation.</title><p><xref ref-type="bibr" rid="B65">Snyder (1949)</xref> mentioned <italic><tp:taxon-name>Termes umbilicatus</tp:taxon-name></italic> Hagen, 1858, as type species of <italic><tp:taxon-name>Termitogeton</tp:taxon-name></italic>. However, <xref ref-type="bibr" rid="B9">Desneux (1904a)</xref> explicitly based the original description of the subgenus <italic><tp:taxon-name>Termitogeton</tp:taxon-name></italic> on <italic><tp:taxon-name>Termes planus</tp:taxon-name></italic>. In this paper, he mentions <italic><tp:taxon-name>Termes umbilicatus</tp:taxon-name></italic> only once, stating that <italic><tp:taxon-name>Termes planus</tp:taxon-name></italic> “est probablement synonyme de <italic><tp:taxon-name>Termes umbilicatus</tp:taxon-name></italic> Hagen”. That two species are considered probable synonyms by an author does not automatically imply that this author has no doubt about their subgeneric assignment. Consequently, <italic><tp:taxon-name>Termes umbilicatus</tp:taxon-name></italic> should be considered as doubtfully included in <italic><tp:taxon-name>Termitogeton</tp:taxon-name></italic>, and ineligible for type species fixation (Art. 67.2.5 of the Code). <italic><tp:taxon-name>Termitogeton</tp:taxon-name></italic> Desneux should therefore be considered as monotypic when established, <italic><tp:taxon-name>Termes planus</tp:taxon-name></italic> becoming automatically the type species. The fact that <xref ref-type="bibr" rid="B10">Desneux (1904b)</xref> subsequently mentioned <italic><tp:taxon-name>Termes umbilicatus</tp:taxon-name></italic> as single valid<!--PageBreak--> species of <italic><tp:taxon-name>Termes</tp:taxon-name></italic> (<italic><tp:taxon-name>Termitogeton</tp:taxon-name></italic>), with <italic><tp:taxon-name>Termes planus</tp:taxon-name></italic> as a ?-marked junior synonym, is irrelevant.</p></tp:treatment-sec><tp:treatment-sec sec-type="Diagnosis"><title>Diagnosis.</title><p>Imagoes densely hairy. Head larger posteriorly than anteriorly. Fontanelle very narrow, placed in the middle of the head. Eyes small. Antennae with 10 to 15 articles. Pronotum very small, half as broad as head. Wings without median and radial vein (<xref ref-type="bibr" rid="B42">Krishna 1970</xref>). Soldiers densely hairy, with characteristic heart-shaped, dorso-ventrally flattened head. Antennae generally with 13 to 15 articles. Labrum roughly triangular-shaped. Mandibles elongated, without marginal teeth. Pronotum half as broad as head.</p></tp:treatment-sec><tp:treatment-sec sec-type="Distribution"><title>Distribution.</title><p><italic><tp:taxon-name>Termitogeton</tp:taxon-name></italic> is a rainforest-dwelling wood feeder known from Sri Lanka, Borneo, Peninsular Malaysia (<xref ref-type="bibr" rid="B70">Tho 1992</xref>) and western New Guinea (<xref ref-type="bibr" rid="B49">Parmentier and Roisin 2003</xref>).</p></tp:treatment-sec><ref-list><ref id="B9"><mixed-citation xmlns:xlink="http://www.w3.org/1999/xlink" xlink:type="simple"><person-group><name name-style="western"><surname>Desneux</surname><given-names>J</given-names></name></person-group> (<year>1904a</year>)<article-title> Remarques critiques sur la phylogénie et la division systématique des termites (réponse à M. Wasmann).</article-title><source>Annales de la Société Entomologique de Belgique </source><volume>48</volume>: <fpage>372</fpage>-<lpage>378</lpage>.</mixed-citation></ref><ref id="B38"><mixed-citation xmlns:xlink="http://www.w3.org/1999/xlink" xlink:type="simple"><person-group><name name-style="western"><surname>Holmgren</surname><given-names>N</given-names></name></person-group> (<year>1911b</year>)<article-title> Termitenstudien. 2. Systematik der Termiten. Die familien Mastotermitidae, Protermitidae and Mesotermitidae.</article-title><source>Kungliga Svenska vetenskapsakademiens Handlingar </source><volume>46</volume>: <fpage>1</fpage>-<lpage>88</lpage>.</mixed-citation></ref><ref id="B65"><mixed-citation xmlns:xlink="http://www.w3.org/1999/xlink" xlink:type="simple"><person-group><name name-style="western"><surname>Snyder</surname><given-names>TE</given-names></name></person-group> (<year>1949</year>)<source> Catalog of the Termites (Isoptera) of the World.</source><publisher-name>Smithsonian Institution</publisher-name>, <publisher-loc>Washington</publisher-loc>, <lpage>490</lpage> pp.</mixed-citation></ref><ref id="B10"><mixed-citation xmlns:xlink="http://www.w3.org/1999/xlink" xlink:type="simple"><person-group><name name-style="western"><surname>Desneux</surname><given-names>J</given-names></name></person-group> (<year>1904b</year>)<source> Isoptera Fam. Termitidae. In: Wytsman P (Ed.) Genera Insectorum. Fascicule 25. V. Verteneuil &amp; L. Desmet, Brussels, 52 pp., 2 pls.</source></mixed-citation></ref><ref id="B42"><mixed-citation xmlns:xlink="http://www.w3.org/1999/xlink" xlink:type="simple"><person-group><name name-style="western"><surname>Krishna</surname><given-names>K</given-names></name></person-group> (<year>1970</year>)<article-title> Taxonomy, phylogeny and distribution of termites.</article-title> In: <person-group><name name-style="western"><surname>Krishna</surname><given-names>K</given-names></name><name name-style="western"><surname>Weesner</surname><given-names>FM</given-names></name></person-group> (<role>Eds</role>). <issue-title>Biology of Termites, Vol.</issue-title><source>2. Academic Press, New York and London</source>: <fpage>127</fpage>-<lpage>152</lpage>.</mixed-citation></ref><ref id="B70"><mixed-citation xmlns:xlink="http://www.w3.org/1999/xlink" xlink:type="simple"><person-group><name name-style="western"><surname>Tho</surname><given-names>YP</given-names></name></person-group> (<year>1992</year>)<article-title> Termites of Peninsular Malaysia. Forest Research Institute Malaysia.</article-title><source>Malayan Forest Records, Kepong, </source><volume>36</volume>: <fpage>1</fpage>-<lpage>224</lpage>.</mixed-citation></ref><ref id="B49"><mixed-citation xmlns:xlink="http://www.w3.org/1999/xlink" xlink:type="simple"><person-group><name name-style="western"><surname>Parmentier</surname><given-names>D</given-names></name><name name-style="western"><surname>Roisin</surname><given-names>Y</given-names></name></person-group> (<year>2003</year>)<article-title> Caste morphology and development in <italic>Termitogeton</italic> nr. <italic>planus</italic> (Insecta, Isoptera, Rhinotermitidae).</article-title><source>Journal of Morphology </source><volume>255</volume>: <fpage>69</fpage>-<lpage>79</lpage>. doi: <ext-link ext-link-type="uri" xlink:href="http://dx.doi.org/10.1002/jmor.10047" xlink:type="simple">10.1002/jmor.10047</ext-link></mixed-citation></ref></ref-list></tp:taxon-treatment>
