# Supplementary material for: Revision of the termite family Rhinotermitidae (Isoptera) in New Guinea
Source: Zookeys. 2011 Nov 21;(148):55–103. doi: 10.3897/zookeys.148.1826 (PMC3264403; doi:10.3897/zookeys.148.1826)
Supplement: XML Treatment for Termitogeton planus [file zookeys.148.1826-treatment21.xml]

<!DOCTYPE tp:taxon-treatment
  PUBLIC "-//TaxonX//DTD Taxonomic Treatment Publishing DTD v0 20100105//EN" "tax-treatment-NSO.dtd">
<tp:taxon-treatment xmlns:tp="http://www.plazi.org/taxpub"><tp:treatment-meta><mixed-citation publication-type="journal"><person-group><name><surname>Bourguignon</surname><given-names>Thomas</given-names></name><name><surname>Roisin</surname><given-names>Yves</given-names></name></person-group><article-title>Revision of the termite family Rhinotermitidae (Isoptera) in New Guinea</article-title><source>Zookeys</source><day>21</day><month>11</month><year>2011</year><volume>2011</volume><issue>148</issue><fpage>55</fpage><lpage>103</lpage><pub-id pub-id-type="doi">10.3897/zookeys.148.1826</pub-id></mixed-citation></tp:treatment-meta><tp:nomenclature><tp:taxon-name>
                        <tp:taxon-name-part taxon-name-part-type="genus">Termitogeton</tp:taxon-name-part>
                        <tp:taxon-name-part taxon-name-part-type="species">planus</tp:taxon-name-part>
                        <object-id xmlns:xlink="http://www.w3.org/1999/xlink" xlink:type="simple">http://species-id.net/wiki/Termitogeton_planus</object-id>
                    </tp:taxon-name><tp:taxon-authority>(Haviland, 1898)</tp:taxon-authority><xref ref-type="fig" rid="F22">Figs 88</xref><xref ref-type="fig" rid="F23">93</xref><tp:nomenclature-citation-list><tp:nomenclature-citation><tp:taxon-name>Termes planus</tp:taxon-name><comment><xref ref-type="bibr" rid="B30">Haviland 1898</xref>: 397.</comment></tp:nomenclature-citation><!--PageBreak--><tp:nomenclature-citation><tp:taxon-name>Termes</tp:taxon-name><comment> (<italic><tp:taxon-name>Termitogeton</tp:taxon-name></italic>) <italic>planus</italic> Haviland. <xref ref-type="bibr" rid="B9">Desneux 1904a</xref>: 373–374.</comment></tp:nomenclature-citation><tp:nomenclature-citation><tp:taxon-name>Termitogeton planus</tp:taxon-name><comment> (Haviland). <xref ref-type="bibr" rid="B38">Holmgren 1911b</xref>: 75.</comment></tp:nomenclature-citation></tp:nomenclature-citation-list></tp:nomenclature><tp:treatment-sec sec-type="Material examined"><title>Material examined.</title><p><bold>Syntypes: MALAYSIA:</bold> <bold>Sarawak:</bold> Santubong, 16.ix.1894 (G.D. Haviland) (type No. 164, CUMZ, collection data from <xref ref-type="bibr" rid="B28">Harris 1966</xref>). <bold>Other material:</bold> <bold>INDONESIA: Papua:</bold>Pusppenssat-IrJa (YR): 13.xi.1995 (#IRJT23, in large log on the ground, with alates); 14.xi.1995 (#IRJT26, in large rotten red wood log, with nymphs; #IRJT29); 16.xi.1995 (#IRJT60, small colony with queen); 25.xi.1995 (#IRJT155, 156, 157); 30.xi.1995 (#IRJT202, large colony with alates, nymphs, one neotenic reproductive, in standing dead tree, hard red wood): 01.xii.1995 (#IRJT214, with queen and neotenic reproductives; #IRJT215, 216); Road Nabire-Mapia km 43, 26.xi.1995 (YR) (#IRJT173, 174, in hard red wood). Several of the Indonesian samples mentioned above, then identified as <italic><tp:taxon-name>Termitogeton</tp:taxon-name></italic> nr. <italic>planus</italic>, were previously used in a study of caste patterns (Parmentier &amp; Roisin 2003).</p><fig id="F22" position="float" orientation="portrait"><label>Figures 88–92.</label><caption><p><italic><tp:taxon-name>Termitogeton planus.</tp:taxon-name></italic> Soldier: <bold>88</bold> head and pronotum in dorsal view; <bold>89</bold> head in lateral view; <bold>91</bold> left mandible; <bold>92</bold> right mandible. Imago: <bold>90</bold> head, pro- and mesonotum. Scale bars: <bold>88</bold>, <bold>89:</bold> 0.5mm; <bold>90</bold>, <bold>91</bold>, <bold>92:</bold> 0.2mm.</p></caption><graphic xmlns:xlink="http://www.w3.org/1999/xlink" xlink:href="ZooKeys-148-055-g022.jpg" position="float" orientation="portrait" xlink:type="simple"/></fig><fig id="F23" position="float" orientation="portrait"><label>Figure 93.</label><caption><p>Known distribution in New Guinea of: ∗ <italic><tp:taxon-name>Prorhinotermes inopinatus</tp:taxon-name></italic>; ◆ <italic><tp:taxon-name>Termitogeton planus</tp:taxon-name></italic>.</p></caption><graphic xmlns:xlink="http://www.w3.org/1999/xlink" xlink:href="ZooKeys-148-055-g023.jpg" position="float" orientation="portrait" xlink:type="simple"/></fig></tp:treatment-sec><tp:treatment-sec sec-type="Imago"><title>Imago.</title><p>(<xref ref-type="fig" rid="F22">Fig. 90</xref>). Very small. Overall body covered by many small setae. Head narrower anteriorly than posteriorly, heart-shaped. Large eyes. Ocelli in front of eyes. Antennae generally with 9 to 15 articles. Pronotum approximately half as broad as head, with a small projection forward. Measurements (mm) of 4 imagoes from the type colony and 10 imagoes from 2 colonies (parentheses): TBL: 3.23–3.94 (3.19–3.94); HLC: 0.59–0.63 (0.59–0.70); HWE: 0.82–0.85 (0.85–0.93); PL: 0.27–0.28 (0.28–0.30); PW: 0.39–0.45 (0.43–0.51); FWL: n.a. (4.93–5.23); ED: 0.14–0.18 (0.18–0.23).</p></tp:treatment-sec><tp:treatment-sec sec-type="Soldier"><title>Soldier.</title><p>(<xref ref-type="fig" rid="F22">Figs 88–89, 91–92</xref>). Overall body covered by many small setae. Head heart-shaped. Labrum elongated, pointed at the tip, narrow at the basis, broadest apical one-third. Antennae with 11 to 15 articles. Pronotum half as broad as head, elongated anteriorly in the middle. Mandibles short, without marginal teeth, slightly curved at tip. Measurements (mm) 4 soldiers from the type colony and 32 soldiers from 8 colonies (parentheses): HLC: 1.16–1.27 (1.10–1.37); HW: 1.21–1.31 (1.12–1.48); PW: 0.51–0.55 (0.45–0.58); LML: 0.71–0.73 (0.75–0.86); PML: 0.87–0.94 (0.77–0.97); mPW: 0.10–0.13 (0.11–0.15); T3L: 0.58–0.62 (0.51–0.65).</p></tp:treatment-sec><tp:treatment-sec sec-type="Distribution"><title>Distribution.</title><p>(<xref ref-type="fig" rid="F23">Fig. 93</xref>).In New Guinea, this species was only collected in the bird’s neck area (western Indonesian Papua). Originally described from from Sarawak (<xref ref-type="bibr" rid="B30">Haviland 1898</xref>), it is also known from Sabah (<xref ref-type="bibr" rid="B69">Thapa 1982</xref>) and Peninsular Malaysia (<xref ref-type="bibr" rid="B70">Tho 1992</xref>).</p><sec sec-type="Key to New Guinean Rhinotermitidae species, based on the soldier caste"><title>Key to New Guinean <tp:taxon-name>Rhinotermitidae</tp:taxon-name> species, based on the soldier caste</title><table-wrap content-type="key" position="float" orientation="portrait"><table><tbody><tr><td rowspan="1" colspan="1">1</td><td rowspan="1" colspan="1">Mandibles sabre-like, without subsidiary teeth (<xref ref-type="fig" rid="F3">Figs 14–15</xref>)</td><td rowspan="1" colspan="1">2</td></tr><tr><td rowspan="1" colspan="1">–</td><td rowspan="1" colspan="1">Left and right mandibles with 2 and 1 subsidiary teeth respectively (<xref ref-type="fig" rid="F13">Figs 53–54</xref>)</td><td rowspan="1" colspan="1">10</td></tr><tr><td rowspan="1" colspan="1">2</td><td rowspan="1" colspan="1">Head rounded to ovoid, with broad fontanelle opening in front (<xref ref-type="fig" rid="F3">Fig. 12</xref>)</td><td rowspan="1" colspan="1"><italic><tp:taxon-name>Coptotermes</tp:taxon-name></italic> 3</td><!--PageBreak--></tr><tr><td rowspan="1" colspan="1">–</td><td rowspan="1" colspan="1">Head of different shape, with dot-like fontanelle distant from clypeal border</td><td rowspan="1" colspan="1">7</td></tr><tr><td rowspan="1" colspan="1">3</td><td rowspan="1" colspan="1">Head rounded, fontanelle well visible from above, mandibles strongly curved at tip (<xref ref-type="fig" rid="F2">Figs 6, 7, 9</xref>)</td><td rowspan="1" colspan="1"><italic><tp:taxon-name>Coptotermes elisae</tp:taxon-name></italic></td></tr><tr><td rowspan="1" colspan="1">–</td><td rowspan="1" colspan="1">Soldier head of different shape, fontanelle directed forwards</td><td rowspan="1" colspan="1">4</td></tr><tr><td rowspan="1" colspan="1">4</td><td rowspan="1" colspan="1">Head distincly narrowing anteriorly (<xref ref-type="fig" rid="F4">Figs 18</xref>, <xref ref-type="fig" rid="F5">22</xref>)</td><td rowspan="1" colspan="1">5</td></tr><tr><td rowspan="1" colspan="1">–</td><td rowspan="1" colspan="1">Head ovoid (<xref ref-type="fig" rid="F3">Figs 12</xref>, <xref ref-type="fig" rid="F6">26</xref>)</td><td rowspan="1" colspan="1">6</td></tr><tr><td rowspan="1" colspan="1">5</td><td rowspan="1" colspan="1">Small-sized soldier (HW &lt; 1.10 mm), mandibles slightly curved (<xref ref-type="fig" rid="F5">Figs 22–25</xref>)</td><td rowspan="1" colspan="1"><italic><tp:taxon-name>Coptotermes pamuae</tp:taxon-name></italic></td></tr><tr><td rowspan="1" colspan="1">–</td><td rowspan="1" colspan="1">Large-sized soldier (HW &gt; 1.15) mm, mandibles distinctly curved (<xref ref-type="fig" rid="F4">Figs 18–21</xref>)</td><td rowspan="1" colspan="1"><italic><tp:taxon-name>Coptotermes grandiceps</tp:taxon-name></italic></td></tr><tr><td rowspan="1" colspan="1">6</td><td rowspan="1" colspan="1">Mandibles curved at tips (<xref ref-type="fig" rid="F3">Figs 14, 15</xref>)</td><td rowspan="1" colspan="1"><italic><tp:taxon-name>Coptotermes remotus</tp:taxon-name></italic></td></tr><tr><td rowspan="1" colspan="1">-</td><td rowspan="1" colspan="1">Mandibles almost not curved at tips (<xref ref-type="fig" rid="F6">Figs 28, 29</xref>)</td><td rowspan="1" colspan="1"><italic><tp:taxon-name>Coptotermes gambrinus</tp:taxon-name></italic></td></tr><tr><td rowspan="1" colspan="1">7</td><td rowspan="1" colspan="1">Soldier flattened with heart-shaped head (<xref ref-type="fig" rid="F22">Fig. 88</xref>)</td><td rowspan="1" colspan="1"><italic><tp:taxon-name>Termitogeton planus</tp:taxon-name></italic></td></tr><tr><td rowspan="1" colspan="1">–</td><td rowspan="1" colspan="1">Soldier not flattened, head ovoid or with parallel sides, with posterior margin not indented (<xref ref-type="fig" rid="F9">Figs 32</xref>, <xref ref-type="fig" rid="F10">37</xref>, <xref ref-type="fig" rid="F21">84</xref>)</td><td rowspan="1" colspan="1">8</td></tr><tr><td rowspan="1" colspan="1">8</td><td rowspan="1" colspan="1">Soldier head with sparse setae (<xref ref-type="fig" rid="F21">Fig. 84</xref>)</td><td rowspan="1" colspan="1"><italic><tp:taxon-name>Prorhinotermes inopinatus</tp:taxon-name></italic></td></tr><tr><td rowspan="1" colspan="1">–</td><td rowspan="1" colspan="1">Soldier head covered by hundreds of setae (<xref ref-type="fig" rid="F9">Figs 32</xref>, <xref ref-type="fig" rid="F10">37</xref>)</td><td rowspan="1" colspan="1"><italic><tp:taxon-name>Heterotermes</tp:taxon-name></italic> 9</td></tr><tr><td rowspan="1" colspan="1">9</td><td rowspan="1" colspan="1">Head with a small hump anteriorly (<xref ref-type="fig" rid="F9">Fig. 33</xref>); labrum long and pointed, reaching well beyond half length of mandibles</td><td rowspan="1" colspan="1"><italic><tp:taxon-name>Heterotermes vagus</tp:taxon-name></italic></td></tr><tr><td rowspan="1" colspan="1">–</td><td rowspan="1" colspan="1">Head with a large hump anteriorly (<xref ref-type="fig" rid="F10">Fig. 38</xref>); labrum rounded and short, ending well before half length of mandibles</td><td rowspan="1" colspan="1"><italic><tp:taxon-name>Heterotermes paradoxus</tp:taxon-name></italic></td></tr><tr><td rowspan="1" colspan="1">10</td><td rowspan="1" colspan="1">Monomorphic soldiers with serrated mandible base (<xref ref-type="fig" rid="F12">Figs 48, 49</xref>)</td><td rowspan="1" colspan="1"><italic><tp:taxon-name>Parrhinotermes</tp:taxon-name></italic> 11</td></tr><tr><td rowspan="1" colspan="1">-</td><td rowspan="1" colspan="1">Polymorphic soldiers, mandible base not serrated</td><td rowspan="1" colspan="1"><italic><tp:taxon-name>Schedorhinotermes</tp:taxon-name></italic> 12</td></tr><tr><td rowspan="1" colspan="1">11</td><td rowspan="1" colspan="1">Postmentum completely covered by setae (<xref ref-type="fig" rid="F13">Fig. 52</xref>)</td><td rowspan="1" colspan="1"><italic><tp:taxon-name>Parrhinotermes barbatus</tp:taxon-name></italic></td></tr><tr><td rowspan="1" colspan="1">–</td><td rowspan="1" colspan="1">Postmentum covered by setae only in the anterior part (<xref ref-type="fig" rid="F12">Fig. 47</xref>)</td><td rowspan="1" colspan="1"><italic><tp:taxon-name>Parrhinotermes browni</tp:taxon-name></italic></td></tr><tr><td rowspan="1" colspan="1">12</td><td rowspan="1" colspan="1">Pronotum and abdomen of major soldiers with 6 setae per segment</td><td rowspan="1" colspan="1"><italic><tp:taxon-name>Schedorhinotermes longirostris</tp:taxon-name></italic></td></tr><tr><td rowspan="1" colspan="1">–</td><td rowspan="1" colspan="1">Pronotum and abdomen of major soldiers with 10 or more setae per segment</td><td rowspan="1" colspan="1">13</td></tr><tr><td rowspan="1" colspan="1">13</td><td rowspan="1" colspan="1">Major soldier head rounded, with stout mandibles (<xref ref-type="fig" rid="F16">Fig. 62</xref>)</td><td rowspan="1" colspan="1"><italic><tp:taxon-name>Schedorhinotermes malaccensis</tp:taxon-name></italic></td></tr><tr><td rowspan="1" colspan="1">–</td><td rowspan="1" colspan="1">Major soldier head somewhat flattened on sides and posterior margin (<xref ref-type="fig" rid="F15">Figs 56</xref>, <xref ref-type="fig" rid="F18">76</xref>)</td><td rowspan="1" colspan="1">14</td></tr><tr><td rowspan="1" colspan="1">14</td><td rowspan="1" colspan="1">Abdomen of major soldier with more than 20 setae per segment</td><td rowspan="1" colspan="1"><italic><tp:taxon-name>Schedorhinotermes seclusus</tp:taxon-name></italic></td></tr><tr><td rowspan="1" colspan="1">–</td><td rowspan="1" colspan="1">Abdomen of major soldier with less than 20 setae per segment</td><td rowspan="1" colspan="1"><italic><tp:taxon-name>Schedorhinotermes translucens</tp:taxon-name></italic></td></tr></tbody></table></table-wrap></sec></tp:treatment-sec><tp:treatment-sec><!--Section generated to contain objects referenced in tp:taxon-treatment.--><fig id="F3" position="float" orientation="portrait"><label>Figures 10–15.</label><caption><p><italic><tp:taxon-name>Coptotermes remotus</tp:taxon-name></italic>. Imago: <bold>10</bold> head; <bold>11</bold> pronotum. Soldier: <bold>12</bold> head; <bold>13</bold> pronotum; <bold>14</bold> left mandible; <bold>15</bold> right mandible. Scale bars: <bold>10</bold>, <bold>12:</bold> 0.5mm; <bold>11</bold>, <bold>13</bold>, <bold>14</bold>, <bold>15:</bold> 0.2mm.</p></caption><graphic xmlns:xlink="http://www.w3.org/1999/xlink" xlink:href="ZooKeys-148-055-g003.jpg" position="float" orientation="portrait" xlink:type="simple"/></fig><fig id="F13" position="float" orientation="portrait"><label>Figures 50–54.</label><caption><p><italic><tp:taxon-name>Parrhinotermes barbatus</tp:taxon-name></italic>. Imago: <bold>50</bold> head. Soldier: <bold>51</bold> head in dorsal view; <bold>52</bold> head in ventral view; <bold>53</bold> left mandible; <bold>54</bold> right mandible. Scale bars: <bold>50</bold>, <bold>51</bold>, <bold>52:</bold> 0.5mm; <bold>53</bold>, <bold>54:</bold> 0.2mm.</p></caption><graphic xmlns:xlink="http://www.w3.org/1999/xlink" xlink:href="ZooKeys-148-055-g013.jpg" position="float" orientation="portrait" xlink:type="simple"/></fig><fig id="F2" position="float" orientation="portrait"><label>Figures 5–9.</label><caption><p><italic><tp:taxon-name>Coptotermes elisae</tp:taxon-name></italic>. Imago: <bold>5</bold> head and pronotum. Soldier: <bold>6</bold> left mandible; <bold>7</bold> right mandible; <bold>8</bold> pronotum; <bold>9</bold> head. Scale bars: <bold>5</bold>, <bold>9:</bold> 0.5mm; <bold>6</bold>, <bold>7</bold>, <bold>8:</bold> 0.2mm.</p></caption><graphic xmlns:xlink="http://www.w3.org/1999/xlink" xlink:href="ZooKeys-148-055-g002.jpg" position="float" orientation="portrait" xlink:type="simple"/></fig><fig id="F4" position="float" orientation="portrait"><label>Figures 16–21.</label><caption><p><italic><tp:taxon-name>Coptotermes grandiceps</tp:taxon-name></italic>. Imago: <bold>16</bold> head; <bold>17</bold> pronotum. Soldier: <bold>18</bold> head; <bold>19</bold> pronotum; <bold>20</bold> left mandible; <bold>21</bold> right mandible. Scale bars: <bold>16</bold>, <bold>17</bold>, <bold>18:</bold> 0.5mm; <bold>19</bold>, <bold>20</bold>, <bold>21:</bold> 0.2mm.</p></caption><graphic xmlns:xlink="http://www.w3.org/1999/xlink" xlink:href="ZooKeys-148-055-g004.jpg" position="float" orientation="portrait" xlink:type="simple"/></fig><fig id="F5" position="float" orientation="portrait"><label>Figures 22–25.</label><caption><p><italic><tp:taxon-name>Coptotermes pamuae</tp:taxon-name></italic>. Soldier: <bold>22</bold> head; <bold>23</bold> pronotum; <bold>24</bold> left mandible; <bold>25</bold> right mandible. Scale bars: <bold>2:2</bold> 0.5mm; <bold>23</bold>, <bold>24</bold>, <bold>25:</bold> 0.2mm.</p></caption><graphic xmlns:xlink="http://www.w3.org/1999/xlink" xlink:href="ZooKeys-148-055-g005.jpg" position="float" orientation="portrait" xlink:type="simple"/></fig><fig id="F6" position="float" orientation="portrait"><label>Figures 26–29.</label><caption><p><italic><tp:taxon-name>Coptotermes gambrinus</tp:taxon-name></italic>. Soldier: <bold>26</bold> head; <bold>27</bold> pronotum; <bold>28</bold> left mandible; <bold>29</bold> right mandible. Scale bars: <bold>26:</bold> 0.5mm <bold>27</bold>, <bold>28</bold>, <bold>29:</bold> 0.2mm.</p></caption><graphic xmlns:xlink="http://www.w3.org/1999/xlink" xlink:href="ZooKeys-148-055-g006.jpg" position="float" orientation="portrait" xlink:type="simple"/></fig><fig id="F9" position="float" orientation="portrait"><label>Figures 32–36.</label><caption><p><italic><tp:taxon-name>Heterotermes vagus</tp:taxon-name></italic>. Soldier: <bold>32</bold> head in dorsal view; <bold>33</bold> head in lateral view; <bold>34</bold> pronotum; <bold>35</bold> left mandible; <bold>36</bold> right mandible. Scale bars: <bold>32</bold>, <bold>33:</bold> 0.5mm; <bold>34</bold>, <bold>35</bold>, <bold>36:</bold> 0.2mm.</p></caption><graphic xmlns:xlink="http://www.w3.org/1999/xlink" xlink:href="ZooKeys-148-055-g009.jpg" position="float" orientation="portrait" xlink:type="simple"/></fig><fig id="F10" position="float" orientation="portrait"><label>Figures 37–43.</label><caption><p><italic><tp:taxon-name>Heterotermes paradoxus</tp:taxon-name></italic>. Soldier: <bold>37</bold> head in dorsal view; <bold>38</bold> head in lateral view; <bold>39</bold> left mandible; <bold>40</bold> right mandible; <bold>43</bold> pronotum. Imago: <bold>41</bold> head; <bold>42</bold> pronotum. Scale bars: <bold>37</bold>, <bold>38:</bold> 1mm; <bold>41:</bold> 0.5mm; <bold>39</bold>, <bold>40</bold>, <bold>42</bold>, <bold>43:</bold> 0.2mm.</p></caption><graphic xmlns:xlink="http://www.w3.org/1999/xlink" xlink:href="ZooKeys-148-055-g010.jpg" position="float" orientation="portrait" xlink:type="simple"/></fig><fig id="F21" position="float" orientation="portrait"><label>Figures 84–87.</label><caption><p><italic><tp:taxon-name>Prorhinotermes inopinatus.</tp:taxon-name></italic> Soldier: <bold>84</bold> head; <bold>86</bold> left mandible; <bold>87</bold> right mandible. Imago: <bold>85</bold> head and pronotum. Scale bars: <bold>84</bold>, <bold>85:</bold> 0.5mm; <bold>86</bold>, <bold>87:</bold> 0.2mm.</p></caption><graphic xmlns:xlink="http://www.w3.org/1999/xlink" xlink:href="ZooKeys-148-055-g021.jpg" position="float" orientation="portrait" xlink:type="simple"/></fig><fig id="F12" position="float" orientation="portrait"><label>Figures 45–49.</label><caption><p><italic><tp:taxon-name>Parrhinotermes browni</tp:taxon-name></italic>. Imago: <bold>45</bold> head. Soldier: <bold>46</bold> head in dorsal view; <bold>47</bold> head in ventral view; <bold>48</bold> left mandible; <bold>49</bold> right mandible. Scale bars: <bold>45</bold>, <bold>46</bold>, <bold>47:</bold> 0.5mm <bold>48</bold>, <bold>49:</bold> 0.2mm.</p></caption><graphic xmlns:xlink="http://www.w3.org/1999/xlink" xlink:href="ZooKeys-148-055-g012.jpg" position="float" orientation="portrait" xlink:type="simple"/></fig><fig id="F16" position="float" orientation="portrait"><label>Figures 62–67.</label><caption><p><italic><tp:taxon-name>Schedorhinotermes malaccensis</tp:taxon-name></italic>. Major soldier: <bold>62</bold> head; <bold>64</bold> left mandible; <bold>65</bold> right mandible. Minor soldier: <bold>63</bold> head; <bold>66</bold> left mandible; <bold>67</bold> right mandible. Scale bars: <bold>62</bold>, <bold>63</bold>: 0.5mm; <bold>64</bold>, <bold>65</bold>, <bold>66</bold>, <bold>67:</bold> 0.2mm.</p></caption><graphic xmlns:xlink="http://www.w3.org/1999/xlink" xlink:href="ZooKeys-148-055-g016.jpg" position="float" orientation="portrait" xlink:type="simple"/></fig><fig id="F15" position="float" orientation="portrait"><label>Figures 56–61.</label><caption><p><italic><tp:taxon-name>Schedorhinotermes seclusus</tp:taxon-name></italic>. Major soldier: <bold>56</bold> head; <bold>58</bold> left mandible; <bold>59</bold> right mandible. Minor soldier: <bold>57</bold> head; <bold>60</bold> left mandible; <bold>61</bold> right mandible. Scale bars: <bold>56</bold>, <bold>57</bold>: 0.5mm; <bold>58</bold>, <bold>59</bold>, <bold>60</bold>, <bold>61:</bold> 0.2mm.</p></caption><graphic xmlns:xlink="http://www.w3.org/1999/xlink" xlink:href="ZooKeys-148-055-g015.jpg" position="float" orientation="portrait" xlink:type="simple"/></fig><fig id="F18" position="float" orientation="portrait"><label>Figures 75–81.</label><caption><p><italic><tp:taxon-name>Schedorhinotermes translucens</tp:taxon-name></italic>. Imago: <bold>75</bold> head. Major soldier: <bold>76</bold> head; <bold>78</bold> left mandible; <bold>79</bold> right mandible. Minor soldier: <bold>77</bold> head; <bold>80</bold> left mandible; <bold>81</bold> right mandible. Scale bars: <bold>75</bold>, <bold>76</bold>, <bold>77:</bold> 0.5mm; <bold>78</bold>, <bold>79</bold>, <bold>80</bold>, <bold>81:</bold> 0.2mm.</p></caption><graphic xmlns:xlink="http://www.w3.org/1999/xlink" xlink:href="ZooKeys-148-055-g018.jpg" position="float" orientation="portrait" xlink:type="simple"/></fig></tp:treatment-sec><ref-list><ref id="B30"><mixed-citation xmlns:xlink="http://www.w3.org/1999/xlink" xlink:type="simple"><person-group><name name-style="western"><surname>Haviland</surname><given-names>GD</given-names></name></person-group> (<year>1898</year>)<article-title> Observations on termites; with descriptions of new species.</article-title><source>Journal of the Linnean Society (Zoology) </source><volume>26</volume>: <fpage>358</fpage>-<lpage>442</lpage>. doi: <ext-link ext-link-type="uri" xlink:href="http://dx.doi.org/10.1111/j.1096-3642.1898.tb00405.x" xlink:type="simple">10.1111/j.1096-3642.1898.tb00405.x</ext-link></mixed-citation></ref><ref id="B9"><mixed-citation xmlns:xlink="http://www.w3.org/1999/xlink" xlink:type="simple"><person-group><name name-style="western"><surname>Desneux</surname><given-names>J</given-names></name></person-group> (<year>1904a</year>)<article-title> Remarques critiques sur la phylogénie et la division systématique des termites (réponse à M. Wasmann).</article-title><source>Annales de la Société Entomologique de Belgique </source><volume>48</volume>: <fpage>372</fpage>-<lpage>378</lpage>.</mixed-citation></ref><ref id="B38"><mixed-citation xmlns:xlink="http://www.w3.org/1999/xlink" xlink:type="simple"><person-group><name name-style="western"><surname>Holmgren</surname><given-names>N</given-names></name></person-group> (<year>1911b</year>)<article-title> Termitenstudien. 2. Systematik der Termiten. Die familien Mastotermitidae, Protermitidae and Mesotermitidae.</article-title><source>Kungliga Svenska vetenskapsakademiens Handlingar </source><volume>46</volume>: <fpage>1</fpage>-<lpage>88</lpage>.</mixed-citation></ref><ref id="B28"><mixed-citation xmlns:xlink="http://www.w3.org/1999/xlink" xlink:type="simple"><person-group><name name-style="western"><surname>Harris</surname><given-names>WV</given-names></name></person-group> (<year>1966</year>)<article-title> Type localities of the Isoptera described by Haviland.</article-title><source>Proceedings of the Linnean Society of London </source><volume>177</volume>: <fpage>11</fpage>-<lpage>17</lpage>. doi: <ext-link ext-link-type="uri" xlink:href="http://dx.doi.org/10.1111/j.1095-8312.1966.tb00947.x" xlink:type="simple">10.1111/j.1095-8312.1966.tb00947.x</ext-link></mixed-citation></ref><ref id="B69"><mixed-citation xmlns:xlink="http://www.w3.org/1999/xlink" xlink:type="simple"><person-group><name name-style="western"><surname>Thapa</surname><given-names>RS</given-names></name></person-group> (<year>1982</year>)<article-title> Termites of Sabah (East Malaysia). Sabah Forest Department.</article-title><source>Sabah Forest Records, Sandakan </source><volume>12</volume>: <fpage>1</fpage>-<lpage>374</lpage>.</mixed-citation></ref><ref id="B70"><mixed-citation xmlns:xlink="http://www.w3.org/1999/xlink" xlink:type="simple"><person-group><name name-style="western"><surname>Tho</surname><given-names>YP</given-names></name></person-group> (<year>1992</year>)<article-title> Termites of Peninsular Malaysia. Forest Research Institute Malaysia.</article-title><source>Malayan Forest Records, Kepong, </source><volume>36</volume>: <fpage>1</fpage>-<lpage>224</lpage>.</mixed-citation></ref></ref-list></tp:taxon-treatment>
